# Supplementary material for: Redetermination of diaqua­tetra­kis­(dimethyl­formamide-κO)magnesium dichloride
Source: Acta Crystallogr Sect E Struct Rep Online. 2011 Jul 23;67(Pt 8):m1109–10. doi: 10.1107/S1600536811027073 (PMC3212177; doi:10.1107/S1600536811027073)
Supplement: Supplementary file 1 [file e-67-m1109-sup1.cif]

##############################################################################
#                                                                            #
# This CIF contains the data in a paper accepted for publication in          #
# Acta Crystallographica Section E. It conforms to the requirements of       #
# Notes for Authors for Acta Crystallographica Section E, and has been       #
# peer reviewed under the auspices of the IUCr Commission on Journals.       #
#                                                                            #
# Full details of the Crystallographic Information File format               #
# are given in the paper "The Crystallographic Information File (CIF):       #
# a New Standard Archive File for Crystallography" by S. R. Hall, F. H.      #
# Allen and I. D. Brown [Acta Cryst. (1991), A47, 655-685].                  #
#                                                                            #
# The current version of the core CIF dictionary is obtainable from          #
# ftp://ftp.iucr.org/pub/cif_core.dic.                                       #
#                                                                            #
# Software is freely available for graphical display of the structure(s)     #
# in this CIF. For information consult the CIF software page                 #
# http://www.iucr.org/resources/cif/software.                                #
#                                                                            #
# This file may be used for bona fide research purposes within the           #
# scientific community so long as proper attribution is given to the journal # 
# article from which it was obtained.                                        #
#                                                                            #
##############################################################################
data_I
_audit_creation_method     SHELXL-97
_chemical_name_systematic
;
Diaquatetrakis(dimethylformamide-\k<i>O</i>)magnesium dichloride
;
_chemical_name_common     ?
_chemical_formula_moiety     'C12 H32 Mg N4 O6 2+, 2(Cl -)'
_chemical_formula_sum     'C12 H32 Cl2 Mg N4 O6'
_chemical_formula_iupac     '[Mg (C3 H7 N O)4 (H2 O)2] Cl2'
_chemical_formula_weight     423.619
_chemical_melting_point     ?
_symmetry_cell_setting     triclinic
_symmetry_space_group_name_H-M     'P -1'
_symmetry_space_group_name_Hall     '-P 1'
loop_
    _symmetry_equiv_pos_as_xyz
    'x, y, z'
    '-x, -y, -z'
_cell_length_a     8.0284(3)
_cell_length_b     8.0748(3)
_cell_length_c     8.8373(4)
_cell_angle_alpha     90.803(3)
_cell_angle_beta     91.330(3)
_cell_angle_gamma     111.563(4)
_cell_volume     532.51(4)
_cell_formula_units_Z     1
_cell_measurement_reflns_used     9519
_cell_measurement_theta_min     3.05
_cell_measurement_theta_max     31.75
_cell_measurement_temperature     113.0(10)
_exptl_crystal_description     plate
_exptl_crystal_colour     'colourless'
_exptl_crystal_size_max     0.40
_exptl_crystal_size_mid     0.25
_exptl_crystal_size_min     0.10
_exptl_crystal_density_diffrn     1.321
_exptl_crystal_density_meas     ?
_exptl_crystal_density_method     'not measured'
_exptl_crystal_F_000     226
_exptl_absorpt_coefficient_mu     0.367
_exptl_absorpt_correction_type     multi-scan
_exptl_absorpt_process_details     '(CrysAlis PRO; Oxford Diffraction, 2010)'
_exptl_absorpt_correction_T_min     0.68262
_exptl_absorpt_correction_T_max     1.00000
_exptl_special_details
;
CrysAlisPro, Oxford Diffraction Ltd., Version 1.171.34.44
Empirical absorption correction using spherical harmonics,
 implemented in SCALE3 ABSPACK scaling algorithm
(Oxford Diffraction, 2010).
;
_diffrn_ambient_temperature     113.0(10)
_diffrn_radiation_type     MoK\a
_diffrn_radiation_wavelength     0.71073
_diffrn_radiation_source     'fine-focus sealed tube'
_diffrn_radiation_monochromator     graphite
_diffrn_measurement_device_type     'Oxford Diffraction Xcalibur Eos'
_diffrn_measurement_method     \w
_diffrn_detector_area_resol_mean     ?
_diffrn_reflns_number     8374
_diffrn_reflns_av_R_equivalents     0.0172
_diffrn_reflns_av_sigmaI/netI     0.0134
_diffrn_reflns_theta_min     5.10
_diffrn_reflns_theta_max     27.50
_diffrn_reflns_theta_full     27.50
_diffrn_measured_fraction_theta_max     0.993
_diffrn_measured_fraction_theta_full     0.993
_diffrn_reflns_limit_h_min     -10
_diffrn_reflns_limit_h_max     10
_diffrn_reflns_limit_k_min     -10
_diffrn_reflns_limit_k_max     10
_diffrn_reflns_limit_l_min     -11
_diffrn_reflns_limit_l_max     11
_diffrn_standards_number     3
_diffrn_standards_interval_count     ?
_diffrn_standards_interval_time     30
_diffrn_standards_decay_%     0
_refine_special_details
;
Refinement of <i>F</i>^2^ against ALL reflections. The weighted <i>R</i>-factor
<i>wR</i> and goodness of fit <i>S</i> are based on <i>F</i>^2^, conventional
<i>R</i>-factors <i>R</i> are based on <i>F</i>, with <i>F</i> set to zero for
negative <i>F</i>^2^. The threshold expression of <i>F</i>^2^ >
\s(<i>F</i>^2^) is used only for calculating <i>R</i>-factors(gt) <i>etc</i>.
and is not relevant to the choice of reflections for refinement.
<i>R</i>-factors based on <i>F</i>^2^ are statistically about twice as large
as those based on <i>F</i>, and <i>R</i>- factors based on ALL data will be
even larger.
;
_reflns_number_total     2443
_reflns_number_gt     2381
_reflns_threshold_expression     I>2\s(I)
_refine_ls_structure_factor_coef     Fsqd
_refine_ls_matrix_type     full
_refine_ls_R_factor_all     0.0221
_refine_ls_R_factor_gt     0.0212
_refine_ls_wR_factor_gt     0.0477
_refine_ls_wR_factor_ref     0.0480
_refine_ls_goodness_of_fit_ref     1.067
_refine_ls_restrained_S_all     1.067
_refine_ls_number_reflns     2443
_refine_ls_number_parameters     136
_refine_ls_number_restraints     0
_refine_ls_hydrogen_treatment     mixed
_refine_ls_weighting_scheme     calc
_refine_ls_weighting_details
             'calc w=1/[\s^2^(Fo^2^)+(0.01P)^2^+0.25P] where P=(Fo^2^+2Fc^2^)/3'
_atom_sites_solution_hydrogens     geom
_atom_sites_solution_primary     direct
_atom_sites_solution_secondary     difmap
_refine_ls_shift/su_max     0.000
_refine_ls_shift/su_mean     0.000
_refine_diff_density_max     0.288
_refine_diff_density_min     -0.177
_refine_ls_extinction_method     'SHELXL97 (Sheldrick, 2008)'
_refine_ls_extinction_coef     0.058(3)
_refine_ls_extinction_expression
                                  'Fc^*^=kFc[1+0.001xFc^2^\l^3^/sin(2\q)]^-1/4^'
loop_
    _atom_type_symbol
    _atom_type_description
    _atom_type_scat_dispersion_real
    _atom_type_scat_dispersion_imag
    _atom_type_scat_source
    'C' 'C' 0.0033 0.0016
                         'International Tables Vol C Tables 4.2.6.8 and 6.1.1.4'
    'H' 'H' 0.0000 0.0000
                         'International Tables Vol C Tables 4.2.6.8 and 6.1.1.4'
    'N' 'N' 0.0061 0.0033
                         'International Tables Vol C Tables 4.2.6.8 and 6.1.1.4'
    'O' 'O' 0.0106 0.0060
                         'International Tables Vol C Tables 4.2.6.8 and 6.1.1.4'
    'Mg' 'Mg' 0.0486 0.0363
                         'International Tables Vol C Tables 4.2.6.8 and 6.1.1.4'
    'Cl' 'Cl' 0.1484 0.1585
                         'International Tables Vol C Tables 4.2.6.8 and 6.1.1.4'
_computing_data_collection
;
CrysAlis PRO (Oxford Diffraction, 2010)
;
_computing_cell_refinement
;
CrysAlis PRO (Oxford Diffraction, 2010)
;
_computing_data_reduction
;
CrysAlis PRO (Oxford Diffraction, 2010)
;
_computing_structure_solution     'SHELXS97 (Sheldrick, 2008)'
_computing_structure_refinement     'SHELXL97 (Sheldrick, 2008)'
_computing_molecular_graphics     'DIAMOND (Crystal Impact, 2009)'
_computing_publication_material     'publCIF (Westrip, 2010)'
loop_
    _atom_site_type_symbol
    _atom_site_label
    _atom_site_fract_x
    _atom_site_fract_y
    _atom_site_fract_z
    _atom_site_U_iso_or_equiv
    _atom_site_adp_type
    _atom_site_calc_flag
    _atom_site_refinement_flags
    _atom_site_occupancy
    _atom_site_symmetry_multiplicity
    _atom_site_disorder_assembly
    _atom_site_disorder_group
    Mg Mg 0.0000 0.0000 0.0000 0.00919(10) Uani d S 1 2 . .
    Cl Cl 0.24638(3) -0.39591(3) 0.17847(3) 0.01591(8) Uani d . 1 1 . .
    O O1 0.24626(9) 0.07858(9) 0.10106(8) 0.01376(14) Uani d . 1 1 . .
    C C11 0.37264(12) 0.22376(12) 0.12339(10) 0.01210(18) Uani d . 1 1 . .
    H H11 0.3638(16) 0.3329(16) 0.0934(13) 0.014(3) Uiso d . 1 1 . .
    N N1 0.52502(10) 0.23979(10) 0.19295(9) 0.01220(16) Uani d . 1 1 . .
    C C12 0.66252(13) 0.41472(13) 0.22648(12) 0.0181(2) Uani d . 1 1 . .
    H H121 0.6217 0.5055 0.1910 0.027 Uiso calc R 1 1 . .
    H H122 0.7705 0.4241 0.1767 0.027 Uiso calc R 1 1 . .
    H H123 0.6858 0.4296 0.3338 0.027 Uiso calc R 1 1 . .
    C C13 0.56012(13) 0.08489(13) 0.24367(13) 0.0190(2) Uani d . 1 1 . .
    H H131 0.4636 -0.0216 0.2097 0.029 Uiso calc R 1 1 . .
    H H132 0.5696 0.0877 0.3522 0.029 Uiso calc R 1 1 . .
    H H133 0.6702 0.0862 0.2026 0.029 Uiso calc R 1 1 . .
    O O2 0.11438(9) 0.09777(9) -0.20529(7) 0.01321(14) Uani d . 1 1 . .
    C C21 0.04046(12) 0.16098(12) -0.30109(10) 0.01128(18) Uani d . 1 1 . .
    H H21 -0.0740(16) 0.1740(15) -0.2843(13) 0.012(3) Uiso d . 1 1 . .
    N N2 0.10760(11) 0.21837(10) -0.43429(9) 0.01286(17) Uani d . 1 1 . .
    C C22 0.00617(15) 0.27866(13) -0.54511(11) 0.0188(2) Uani d . 1 1 . .
    H H221 -0.0977 0.2868 -0.4989 0.028 Uiso calc R 1 1 . .
    H H222 -0.0306 0.1953 -0.6292 0.028 Uiso calc R 1 1 . .
    H H223 0.0801 0.3936 -0.5802 0.028 Uiso calc R 1 1 . .
    C C23 0.28056(14) 0.21630(14) -0.47797(12) 0.0186(2) Uani d . 1 1 . .
    H H231 0.3473 0.2065 -0.3893 0.028 Uiso calc R 1 1 . .
    H H232 0.3459 0.3246 -0.5282 0.028 Uiso calc R 1 1 . .
    H H233 0.2625 0.1164 -0.5453 0.028 Uiso calc R 1 1 . .
    O O3 0.02957(10) -0.24245(9) -0.04443(8) 0.01385(15) Uani d . 1 1 . .
    H H31 0.094(2) -0.2735(19) 0.0112(17) 0.030(4) Uiso d . 1 1 . .
    H H32 -0.046(2) -0.333(2) -0.0815(19) 0.039(4) Uiso d . 1 1 . .
loop_
    _atom_site_aniso_label
    _atom_site_aniso_U_11
    _atom_site_aniso_U_22
    _atom_site_aniso_U_33
    _atom_site_aniso_U_12
    _atom_site_aniso_U_13
    _atom_site_aniso_U_23
    Mg 0.0095(2) 0.0089(2) 0.0092(2) 0.00346(16) -0.00043(15) 0.00063(15)
    Cl 0.01812(12) 0.01091(11) 0.01905(13) 0.00586(9) -0.00115(8) -0.00009(8)
    O1 0.0110(3) 0.0130(3) 0.0159(3) 0.0029(3) -0.0024(2) 0.0007(3)
    C11 0.0140(4) 0.0124(4) 0.0107(4) 0.0057(4) 0.0016(3) 0.0010(3)
    N1 0.0102(4) 0.0101(4) 0.0154(4) 0.0026(3) 0.0004(3) -0.0009(3)
    C12 0.0130(4) 0.0135(4) 0.0240(5) 0.0008(4) 0.0002(4) -0.0050(4)
    C13 0.0130(4) 0.0159(5) 0.0294(6) 0.0071(4) -0.0036(4) 0.0018(4)
    O2 0.0143(3) 0.0143(3) 0.0119(3) 0.0063(3) 0.0014(2) 0.0027(2)
    C21 0.0127(4) 0.0081(4) 0.0122(4) 0.0030(3) 0.0005(3) -0.0013(3)
    N2 0.0161(4) 0.0115(4) 0.0108(4) 0.0048(3) 0.0011(3) 0.0006(3)
    C22 0.0289(5) 0.0159(5) 0.0131(5) 0.0099(4) -0.0020(4) 0.0022(4)
    C23 0.0185(5) 0.0189(5) 0.0171(5) 0.0050(4) 0.0074(4) 0.0003(4)
    O3 0.0161(3) 0.0106(3) 0.0154(3) 0.0058(3) -0.0029(3) -0.0009(3)
_geom_special_details
;
All e.s.d.'s (except the e.s.d. in the dihedral angle between two l.s. planes)
are estimated using the full covariance matrix. The cell e.s.d.'s are taken
into account individually in the estimation of e.s.d.'s in distances, angles
and torsion angles; correlations between e.s.d.'s in cell parameters are only
used when they are defined by crystal symmetry. An approximate (isotropic)
treatment of cell e.s.d.'s is used for estimating e.s.d.'s involving l.s.
planes.
;
loop_
    _geom_bond_atom_site_label_1
    _geom_bond_atom_site_label_2
    _geom_bond_site_symmetry_2
    _geom_bond_distance
    _geom_bond_publ_flag
    Mg O1 2 2.0221(6) ?
    Mg O1 . 2.0221(6) y
    Mg O2 . 2.0839(7) y
    Mg O2 2 2.0839(7) ?
    Mg O3 2 2.0899(7) ?
    Mg O3 . 2.0899(7) y
    O1 C11 . 1.2461(11) ?
    C11 N1 . 1.3182(12) ?
    C11 H11 . 0.951(12) ?
    N1 C13 . 1.4539(12) ?
    N1 C12 . 1.4589(12) ?
    C12 H121 . 0.9600 ?
    C12 H122 . 0.9600 ?
    C12 H123 . 0.9600 ?
    C13 H131 . 0.9600 ?
    C13 H132 . 0.9600 ?
    C13 H133 . 0.9600 ?
    O2 C21 . 1.2413(11) ?
    C21 N2 . 1.3237(12) ?
    C21 H21 . 0.977(12) ?
    N2 C23 . 1.4557(12) ?
    N2 C22 . 1.4584(12) ?
    C22 H221 . 0.9600 ?
    C22 H222 . 0.9600 ?
    C22 H223 . 0.9600 ?
    C23 H231 . 0.9600 ?
    C23 H232 . 0.9600 ?
    C23 H233 . 0.9600 ?
    O3 H31 . 0.810(16) ?
    O3 H32 . 0.817(17) ?
loop_
    _geom_angle_atom_site_label_1
    _geom_angle_atom_site_label_2
    _geom_angle_atom_site_label_3
    _geom_angle_site_symmetry_1
    _geom_angle_site_symmetry_3
    _geom_angle
    _geom_angle_publ_flag
    O1 Mg O1 2 . 180.00(2) ?
    O1 Mg O2 2 . 89.71(3) ?
    O1 Mg O2 . . 90.29(3) ?
    O1 Mg O2 2 2 90.29(3) ?
    O1 Mg O2 . 2 89.71(3) ?
    O2 Mg O2 . 2 180.00(6) ?
    O1 Mg O3 2 2 86.14(3) ?
    O1 Mg O3 . 2 93.86(3) ?
    O2 Mg O3 . 2 89.34(3) ?
    O2 Mg O3 2 2 90.66(3) ?
    O1 Mg O3 2 . 93.86(3) ?
    O1 Mg O3 . . 86.14(3) ?
    O2 Mg O3 . . 90.66(3) ?
    O2 Mg O3 2 . 89.34(3) ?
    O3 Mg O3 2 . 180.00(4) ?
    C11 O1 Mg . . 135.31(6) ?
    O1 C11 N1 . . 123.58(9) ?
    O1 C11 H11 . . 121.5(7) ?
    N1 C11 H11 . . 114.9(7) ?
    C11 N1 C13 . . 121.47(8) ?
    C11 N1 C12 . . 121.02(8) ?
    C13 N1 C12 . . 117.48(8) ?
    N1 C12 H121 . . 109.5 ?
    N1 C12 H122 . . 109.5 ?
    H121 C12 H122 . . 109.5 ?
    N1 C12 H123 . . 109.5 ?
    H121 C12 H123 . . 109.5 ?
    H122 C12 H123 . . 109.5 ?
    N1 C13 H131 . . 109.5 ?
    N1 C13 H132 . . 109.5 ?
    H131 C13 H132 . . 109.5 ?
    N1 C13 H133 . . 109.5 ?
    H131 C13 H133 . . 109.5 ?
    H132 C13 H133 . . 109.5 ?
    C21 O2 Mg . . 123.01(6) ?
    O2 C21 N2 . . 124.11(9) ?
    O2 C21 H21 . . 122.6(7) ?
    N2 C21 H21 . . 113.3(7) ?
    C21 N2 C23 . . 121.50(8) ?
    C21 N2 C22 . . 120.72(8) ?
    C23 N2 C22 . . 117.73(8) ?
    N2 C22 H221 . . 109.5 ?
    N2 C22 H222 . . 109.5 ?
    H221 C22 H222 . . 109.5 ?
    N2 C22 H223 . . 109.5 ?
    H221 C22 H223 . . 109.5 ?
    H222 C22 H223 . . 109.5 ?
    N2 C23 H231 . . 109.5 ?
    N2 C23 H232 . . 109.5 ?
    H231 C23 H232 . . 109.5 ?
    N2 C23 H233 . . 109.5 ?
    H231 C23 H233 . . 109.5 ?
    H232 C23 H233 . . 109.5 ?
    H31 O3 H32 . . 106.7(15) ?
loop_
    _geom_hbond_atom_site_label_D
    _geom_hbond_atom_site_label_H
    _geom_hbond_atom_site_label_A
    _geom_hbond_site_symmetry_A
    _geom_hbond_distance_DH
    _geom_hbond_distance_HA
    _geom_hbond_distance_DA
    _geom_hbond_angle_DHA
    O3 H31 Cl . 0.810(16) 2.348(16) 3.1528(8) 172.6(14)
    O3 H32 Cl 2_545 0.817(17) 2.326(18) 3.1408(8) 175.4(15)
data_global
_journal_date_recd_electronic     2011-06-17
_journal_date_accepted     2011-07-06
_journal_name_full     'Acta Crystallographica, Section E'
_journal_year     2011
_journal_volume     67
_journal_issue      8
_journal_page_first     m1109
_journal_page_last     m1110
_journal_paper_category     QM
_journal_coeditor_code     HB5919
_publ_contact_author_name     'Christoph Janiak'
_publ_contact_author_address
;    Institut f\"ur Anorganische Chemie und Strukturchemie
     Heinrich Heine Universit\"at D\"usseldorf
     Universit\"atsstrasse 1
     D-40225 D\"usseldorf
     Germany
;
_publ_contact_author_email     janiak@uni-duesseldorf.de
_publ_contact_author_fax     '049 211 81 12286'
_publ_contact_author_phone     '049 211 81 12287'
_publ_section_title
;
Redetermination of diaquatetrakis(dimethylformamide-\k<i>O</i>)magnesium
dichloride
;
loop_
    _publ_author_name
    _publ_author_address
    'Guido J. Reiss'
;    Institut f\"ur Anorganische Chemie und Strukturchemie
     Heinrich Heine Universit\"at D\"usseldorf
     Universit\"atsstrasse 1
     D-40225 D\"usseldorf
     Germany
;
    'Ishtvan Boldog'
;    Institut f\"ur Anorganische Chemie und Strukturchemie
     Heinrich Heine Universit\"at D\"usseldorf
     Universit\"atsstrasse 1
     D-40225 D\"usseldorf
     Germany
;
    'Christoph Janiak'
;    Institut f\"ur Anorganische Chemie und Strukturchemie
     Heinrich Heine Universit\"at D\"usseldorf
     Universit\"atsstrasse 1
     D-40225 D\"usseldorf
     Germany
;
_publ_section_synopsis     .
