# Supplementary material for: Redetermination of diaqua­tetra­kis­(dimethyl­formamide-κO)magnesium dichloride
Source: Acta Crystallogr Sect E Struct Rep Online. 2011 Jul 23;67(Pt 8):m1109–10. doi: 10.1107/S1600536811027073 (PMC3212177; doi:10.1107/S1600536811027073)
Supplement: Supplementary file 2 [file e-67-m1109-Isup2.hkl]

# 
# h,k,l, Fc-squared, Fo-squared, sigma(Fo-squared) and status flag 
# 
data_I
_shelx_title 'EXP_217_113' 
_shelx_refln_list_code          4 
_shelx_F_calc_maximum       64.83 
_exptl_crystal_F_000       226.00 
_reflns_d_resolution_high  0.7696 
 
loop_ 
 _symmetry_equiv_pos_as_xyz 
 'x, y, z' 
 '-x, -y, -z' 
 
_cell_length_a     8.0284 
_cell_length_b     8.0748 
_cell_length_c     8.8373 
_cell_angle_alpha  90.803 
_cell_angle_beta   91.330 
_cell_angle_gamma 111.563 
 
_shelx_F_squared_multiplier     1.000 
 
loop_ 
 _refln_index_h 
 _refln_index_k 
 _refln_index_l 
 _refln_F_squared_calc 
 _refln_F_squared_meas 
 _refln_F_squared_sigma 
 _refln_observed_status 
   2   0   0       62.72       49.41      0.56 o 
   3   0   0      741.83      714.97      3.62 o 
   4   0   0     1115.06     1084.32      4.06 o 
   5   0   0        1.04        1.53      0.21 o 
   6   0   0      100.00       97.26      0.98 o 
   7   0   0       19.16       18.18      0.63 o 
   8   0   0      471.22      468.63      4.54 o 
   9   0   0      108.09      108.04      2.20 o 
 -10   1   0       18.76       18.39      0.97 o 
  -9   1   0        3.02        4.45      0.43 o 
  -8   1   0        9.37        8.47      0.54 o 
  -7   1   0        3.26        3.74      0.21 o 
  -6   1   0        5.32        6.16      0.25 o 
  -5   1   0      238.60      252.93      2.51 o 
  -4   1   0      105.18      130.80      1.12 o 
  -3   1   0       46.81       47.13      0.47 o 
  -2   1   0     2209.15     2249.29     58.02 o 
   2   1   0      487.40      465.90      2.67 o 
   3   1   0      146.21      154.33      2.30 o 
   4   1   0      150.54      154.81      1.55 o 
   5   1   0      275.32      263.84      2.93 o 
   6   1   0       34.45       35.06      0.97 o 
   7   1   0      278.45      263.97      3.31 o 
   8   1   0       11.74       13.51      0.75 o 
   9   1   0       58.78       60.44      1.71 o 
 -10   2   0        1.50        2.00      0.36 o 
  -9   2   0      463.42      454.60      6.25 o 
  -8   2   0        5.18        4.10      0.27 o 
  -7   2   0      253.86      254.97      3.35 o 
  -6   2   0       18.13       15.98      0.45 o 
  -5   2   0      433.76      437.92      2.89 o 
  -4   2   0      328.71      334.02      1.68 o 
  -3   2   0     1419.33     1372.80      9.19 o 
  -2   2   0      258.37      263.19      1.30 o 
  -1   2   0     2132.93     2123.51     22.13 o 
   0   2   0      786.28      776.19      2.20 o 
   1   2   0     4202.35     4360.82     24.20 o 
   2   2   0     1391.52     1524.45      4.49 o 
   3   2   0      289.27      308.63      3.75 o 
   4   2   0       32.61       38.78      0.82 o 
   5   2   0       27.41       30.31      1.13 o 
   6   2   0       31.42       30.69      0.94 o 
   7   2   0      313.62      309.33      4.29 o 
   8   2   0       16.91       17.51      0.89 o 
 -10   3   0        0.25        0.42      0.33 o 
  -9   3   0       37.61       36.07      1.36 o 
  -8   3   0       98.40      109.41      1.44 o 
  -7   3   0      235.18      239.02      2.49 o 
  -6   3   0        9.86        9.30      0.35 o 
  -5   3   0      178.05      193.25      1.69 o 
  -4   3   0      401.74      386.70      2.12 o 
  -3   3   0      485.77      463.05      2.13 o 
  -2   3   0      643.60      628.58      2.29 o 
  -1   3   0      572.73      579.10      5.04 o 
   0   3   0        6.48       11.78      0.30 o 
   1   3   0      599.07      578.25      2.10 o 
   2   3   0      501.18      529.72      2.82 o 
   3   3   0       67.09       65.04      0.99 o 
   4   3   0      162.70      159.52      2.65 o 
   5   3   0       96.38      100.30      1.49 o 
   6   3   0        7.10        7.93      0.59 o 
   7   3   0       20.40       21.92      1.20 o 
   8   3   0       10.44       10.70      0.72 o 
 -10   4   0      296.50      305.11      4.42 o 
  -9   4   0       37.23       40.93      1.11 o 
  -8   4   0       29.98       27.98      0.85 o 
  -7   4   0        1.26        1.59      0.18 o 
  -6   4   0      778.46      776.16      3.86 o 
  -5   4   0      218.60      216.04      1.55 o 
  -4   4   0        7.57       10.98      0.39 o 
  -3   4   0       40.85       52.11      0.76 o 
  -2   4   0     2138.47     2217.61      7.03 o 
  -1   4   0      594.76      594.16      2.91 o 
   0   4   0        4.52        6.45      0.25 o 
   1   4   0       33.79       44.37      0.76 o 
   2   4   0      877.77      903.01      9.45 o 
   3   4   0      643.78      654.87      4.02 o 
   4   4   0        0.21        0.29      0.14 o 
   5   4   0        0.32        0.78      0.31 o 
   6   4   0      218.06      219.24      3.06 o 
   7   4   0       89.40       83.78      2.48 o 
 -10   5   0       42.25       44.69      1.26 o 
  -9   5   0       13.44       12.98      1.02 o 
  -8   5   0       97.88      100.53      1.64 o 
  -7   5   0      465.29      464.43      3.95 o 
  -6   5   0       18.99       19.33      0.60 o 
  -5   5   0       12.77       13.81      0.38 o 
  -4   5   0      261.12      257.08      1.74 o 
  -3   5   0        0.31        0.65      0.11 o 
  -2   5   0       96.01       84.28      2.07 o 
  -1   5   0       75.68       76.65      1.03 o 
   0   5   0      546.47      551.07      3.68 o 
   1   5   0        3.89        4.01      0.19 o 
   2   5   0       93.83       86.56      1.56 o 
   3   5   0      384.34      358.36      3.13 o 
   4   5   0      183.00      198.82      2.62 o 
   5   5   0       32.27       29.88      0.90 o 
   6   5   0        0.61        0.49      0.14 o 
 -10   6   0       24.04       25.64      1.20 o 
  -9   6   0      201.89      209.30      3.61 o 
  -8   6   0       91.24       93.97      1.90 o 
  -7   6   0       17.26       17.85      0.67 o 
  -6   6   0      149.62      148.44      2.93 o 
  -5   6   0       18.45       17.40      0.55 o 
  -4   6   0       28.66       29.04      0.82 o 
  -3   6   0      255.06      264.72      2.54 o 
  -2   6   0      120.80      124.61      1.68 o 
  -1   6   0       11.08       12.40      0.51 o 
   0   6   0     1003.87      998.88      5.77 o 
   1   6   0      134.39      131.87      1.45 o 
   2   6   0      223.32      221.54      2.49 o 
   3   6   0        2.58        2.66      0.26 o 
   4   6   0       50.89       50.53      1.24 o 
   5   6   0      162.09      152.12      2.52 o 
  -9   7   0      220.87      228.97      2.82 o 
  -8   7   0        0.00        0.27      0.14 o 
  -7   7   0       32.81       32.99      0.95 o 
  -6   7   0      376.35      379.54      2.98 o 
  -5   7   0      955.73      918.11      5.51 o 
  -4   7   0       73.73       82.69      1.63 o 
  -3   7   0        3.20        3.90      0.33 o 
  -2   7   0        9.66       11.10      0.53 o 
  -1   7   0      465.25      462.54      8.63 o 
   0   7   0       32.52       31.12      0.78 o 
   1   7   0        5.57        6.16      0.41 o 
   2   7   0       84.44       78.08      1.81 o 
   3   7   0      236.39      243.56      3.78 o 
   4   7   0       25.20       24.10      1.05 o 
  -9   8   0       23.95       25.45      1.18 o 
  -8   8   0      282.18      283.26      3.76 o 
  -7   8   0      630.06      625.27      5.26 o 
  -6   8   0       48.60       52.13      1.21 o 
  -5   8   0       20.79       17.52      0.80 o 
  -4   8   0       53.76       57.47      1.40 o 
  -3   8   0      271.40      267.37      2.96 o 
  -2   8   0       22.68       23.52      0.85 o 
  -1   8   0      225.58      220.92      5.99 o 
   0   8   0      126.93      128.36      1.98 o 
   1   8   0      569.98      563.04      4.24 o 
   2   8   0       30.56       31.64      1.23 o 
   3   8   0       58.64       55.90      1.68 o 
  -8   9   0        3.88        6.02      1.01 o 
  -7   9   0       12.64       12.76      1.03 o 
  -6   9   0      130.12      124.63      2.33 o 
  -5   9   0       30.32       29.10      1.10 o 
  -4   9   0      238.00      234.79      3.04 o 
  -3   9   0        5.34        5.03      0.42 o 
  -2   9   0       34.55       34.97      1.23 o 
  -1   9   0        1.20        1.51      0.28 o 
   0   9   0        0.06        0.27      0.17 o 
   1   9   0        2.39        3.43      0.43 o 
  -6  10   0      173.24      173.46      2.93 o 
  -5  10   0        4.10        3.82      0.39 o 
  -4  10   0       10.73       10.88      0.90 o 
  -3  10   0        1.82        1.97      0.30 o 
  -2  10   0      178.42      177.47      3.01 o 
  -1  10   0       17.89       17.21      0.93 o 
   1 -10   1       66.18       66.14      2.34 o 
   2 -10   1       44.08       44.00      1.47 o 
   3 -10   1      208.76      209.85      3.72 o 
   4 -10   1       11.42       11.90      0.64 o 
   5 -10   1      148.93      144.78      2.29 o 
   6 -10   1        0.91        1.65      0.28 o 
  -1  -9   1        5.19        5.57      0.71 o 
   0  -9   1        8.50        9.19      0.83 o 
   1  -9   1      284.45      282.29      3.52 o 
   2  -9   1      255.90      255.42      3.43 o 
   3  -9   1       41.20       45.12      1.16 o 
   4  -9   1        0.18        0.00      0.20 o 
   5  -9   1      155.12      148.47      2.49 o 
   6  -9   1        5.29        5.59      0.48 o 
   7  -9   1      123.99      128.67      3.13 o 
   8  -9   1        1.82        3.00      0.50 o 
  -3  -8   1        5.53        4.50      0.55 o 
  -2  -8   1       37.74       36.11      1.79 o 
  -1  -8   1      305.59      307.02      4.53 o 
   0  -8   1        3.91        4.13      0.39 o 
   1  -8   1        1.59        1.81      0.24 o 
   2  -8   1      290.60      285.22      2.98 o 
   3  -8   1      266.73      247.71      2.88 o 
   4  -8   1       58.60       53.83      1.37 o 
   5  -8   1       66.40       74.58      1.65 o 
   6  -8   1       45.60       46.35      1.16 o 
   7  -8   1      203.77      207.30      2.55 o 
   8  -8   1        0.68        0.64      0.26 o 
   9  -8   1        1.26        2.09      0.33 o 
  -4  -7   1        2.92        2.53      0.35 o 
  -3  -7   1        4.84        5.04      0.55 o 
  -2  -7   1      138.49      139.48      2.41 o 
  -1  -7   1        6.90        7.95      0.47 o 
   0  -7   1       21.92       23.22      0.83 o 
   1  -7   1      247.74      253.06      2.30 o 
   2  -7   1      362.68      371.18      4.31 o 
   3  -7   1      132.76      131.07      2.90 o 
   4  -7   1      109.26      111.12      1.85 o 
   5  -7   1        0.39        0.43      0.42 o 
   6  -7   1        1.96        3.15      0.35 o 
   7  -7   1       56.52       62.09      1.34 o 
   8  -7   1      194.33      199.00      2.52 o 
   9  -7   1      176.93      180.21      2.52 o 
  -5  -6   1       10.85       11.09      0.70 o 
  -4  -6   1       93.49       89.23      1.68 o 
  -3  -6   1      189.23      179.67      2.28 o 
  -2  -6   1      333.27      338.20      3.42 o 
  -1  -6   1       18.88       20.62      0.58 o 
   0  -6   1      190.89      182.49      1.87 o 
   1  -6   1        0.94        1.41      0.21 o 
   2  -6   1      278.22      276.86      2.56 o 
   3  -6   1      192.76      179.96      2.13 o 
   4  -6   1      291.63      294.17      2.54 o 
   5  -6   1       36.33       38.21      0.78 o 
   6  -6   1     1331.42     1321.32     10.68 o 
   7  -6   1        0.05        0.49      0.14 o 
   8  -6   1        0.54        0.74      0.18 o 
   9  -6   1       45.91       47.35      1.26 o 
  10  -6   1      117.31      121.12      2.13 o 
  -6  -5   1        5.84        6.53      0.68 o 
  -5  -5   1      407.12      411.40      5.64 o 
  -4  -5   1      174.63      170.99      2.63 o 
  -3  -5   1      130.25      132.52      2.60 o 
  -2  -5   1      311.23      310.83      2.43 o 
  -1  -5   1      153.96      151.76      1.49 o 
   0  -5   1      670.60      673.05      3.32 o 
   1  -5   1      162.05      175.76      2.09 o 
   2  -5   1       47.02       62.00      1.16 o 
   3  -5   1      131.59      120.56      1.23 o 
   4  -5   1      724.19      710.77      7.08 o 
   5  -5   1       35.10       34.56      0.73 o 
   6  -5   1      219.06      221.48      2.20 o 
   7  -5   1       76.93       76.43      1.37 o 
   8  -5   1       64.36       67.68      1.37 o 
   9  -5   1        5.99        7.18      0.46 o 
  10  -5   1       83.26       93.18      2.41 o 
  -7  -4   1      150.75      148.65      2.63 o 
  -6  -4   1       22.50       21.72      1.17 o 
  -5  -4   1       58.38       56.12      1.16 o 
  -4  -4   1      229.20      220.42      2.46 o 
  -3  -4   1      905.78      937.56     10.49 o 
  -2  -4   1       86.90       85.13      1.08 o 
  -1  -4   1      321.46      340.19      3.11 o 
   0  -4   1      131.26      125.37      1.80 o 
   1  -4   1     1314.90     1263.82     37.00 o 
   2  -4   1      901.86      930.98     12.73 o 
   3  -4   1      317.78      309.41      2.91 o 
   4  -4   1      457.04      455.53      2.65 o 
   5  -4   1     2317.13     2238.75     34.77 o 
   6  -4   1        2.63        2.78      0.24 o 
   7  -4   1      100.12      100.28      1.51 o 
   8  -4   1       12.13       10.41      0.52 o 
   9  -4   1      120.11      123.02      1.90 o 
  10  -4   1       18.52       19.59      0.97 o 
  -8  -3   1       79.31       80.32      2.52 o 
  -7  -3   1        6.73        6.50      0.51 o 
  -6  -3   1       83.13       82.38      2.15 o 
  -5  -3   1       24.44       26.12      0.79 o 
  -4  -3   1       21.93       23.70      0.76 o 
  -3  -3   1       21.32       26.60      0.65 o 
  -2  -3   1       19.41       32.18      0.60 o 
  -1  -3   1       40.14       39.19      0.55 o 
   0  -3   1        4.79        6.41      0.30 o 
   1  -3   1       38.12       35.71      1.28 o 
   2  -3   1       18.53       18.37      3.28 o 
   3  -3   1      524.76      519.67      2.07 o 
   4  -3   1        8.00        6.50      0.22 o 
   5  -3   1        1.35        1.82      0.28 o 
   6  -3   1        0.07        0.00      0.12 o 
   7  -3   1      196.05      191.42      2.18 o 
   8  -3   1       64.09       62.74      1.11 o 
   9  -3   1        2.07        1.49      0.27 o 
  10  -3   1        6.79        7.79      0.79 o 
  -8  -2   1      209.74      206.17      3.85 o 
  -7  -2   1      248.65      251.07      3.22 o 
  -6  -2   1      348.41      343.54      5.32 o 
  -5  -2   1      177.01      174.58      2.13 o 
  -4  -2   1     1159.63     1185.28      6.42 o 
  -3  -2   1        8.85        8.76      0.33 o 
  -2  -2   1      424.70      441.66      4.03 o 
  -1  -2   1      278.67      288.66      2.44 o 
   0  -2   1     1202.55     1267.12      3.13 o 
   1  -2   1       88.25       94.66      0.95 o 
   2  -2   1     2477.63     2228.68     40.00 o 
   3  -2   1       68.60       76.03      0.69 o 
   4  -2   1     1354.01     1352.07      5.94 o 
   5  -2   1        1.18        0.39      0.08 o 
   6  -2   1      221.01      210.32      1.91 o 
   7  -2   1        0.52        1.66      0.25 o 
   8  -2   1      158.35      158.14      2.18 o 
   9  -2   1       56.21       60.83      1.61 o 
  10  -2   1        2.05        2.19      0.35 o 
  -9  -1   1        3.52        5.03      0.51 o 
  -8  -1   1        4.43        4.70      0.51 o 
  -7  -1   1      167.41      165.67      2.39 o 
  -6  -1   1      371.21      374.47      5.59 o 
  -5  -1   1       71.11       77.91      0.87 o 
  -4  -1   1      333.07      357.64      3.64 o 
  -3  -1   1       79.96       75.22      0.95 o 
  -2  -1   1      783.66      773.07      2.97 o 
   2  -1   1     1330.85     1412.22      6.60 o 
   3  -1   1      212.61      210.41      1.44 o 
   4  -1   1      103.52       88.86      1.44 o 
   5  -1   1      175.17      168.92      1.79 o 
   6  -1   1      325.27      322.59      2.97 o 
   7  -1   1       54.34       51.57      1.12 o 
   8  -1   1        9.38        9.51      0.71 o 
   9  -1   1       21.20       24.60      1.03 o 
  -9   0   1       68.88       74.23      1.80 o 
  -8   0   1      164.25      173.06      2.16 o 
  -7   0   1      422.37      406.52      3.04 o 
  -6   0   1      116.84      113.50      1.44 o 
  -5   0   1      669.70      650.26      8.11 o 
  -4   0   1      196.52      200.13      1.75 o 
  -3   0   1     1702.98     1801.08      7.75 o 
  -2   0   1       32.90       42.66      0.80 o 
   2   0   1        7.15        8.14      0.16 o 
   3   0   1     2960.01     3093.18     42.42 o 
   4   0   1      687.17      722.61      3.51 o 
   5   0   1       13.92       17.76      0.39 o 
   6   0   1      129.96      124.46      1.10 o 
   7   0   1      274.19      261.34      3.62 o 
   8   0   1       71.55       67.17      1.62 o 
   9   0   1        4.88        5.41      0.50 o 
 -10   1   1        7.46        7.75      0.80 o 
  -9   1   1       12.36       12.47      0.71 o 
  -8   1   1       19.64       19.69      0.70 o 
  -7   1   1      132.54      122.21      1.30 o 
  -6   1   1        4.07        4.47      0.23 o 
  -5   1   1      637.03      643.06      2.94 o 
  -4   1   1        7.55       14.96      0.41 o 
  -3   1   1       26.65       36.51      0.49 o 
  -2   1   1     1386.95     1407.25     33.33 o 
   2   1   1      405.39      411.45      4.01 o 
   3   1   1       68.63       88.03      0.64 o 
   4   1   1      137.17      144.23      1.13 o 
   5   1   1      709.23      706.69      3.74 o 
   6   1   1      119.81      115.63      1.33 o 
   7   1   1        2.13        2.27      0.32 o 
   8   1   1      115.68      112.31      2.16 o 
   9   1   1      114.71      111.61      2.35 o 
 -10   2   1      164.27      171.81      3.62 o 
  -9   2   1      324.82      319.47      5.91 o 
  -8   2   1        7.42       10.38      0.83 o 
  -7   2   1        1.10        0.63      0.11 o 
  -6   2   1      242.69      216.44      1.67 o 
  -5   2   1      132.98      122.16      1.12 o 
  -4   2   1      575.15      604.92      5.82 o 
  -3   2   1       70.16       75.84      0.63 o 
  -2   2   1      797.40      795.85      4.35 o 
   0   2   1      270.37      286.19      1.76 o 
   1   2   1      415.20      425.88      1.34 o 
   2   2   1       33.40       24.25      0.54 o 
   3   2   1      878.75      910.05      4.77 o 
   4   2   1       95.66       92.43      1.16 o 
   5   2   1      686.23      672.53      5.07 o 
   6   2   1      145.03      149.38      3.77 o 
   7   2   1      182.14      179.91      2.62 o 
   8   2   1        4.13        4.58      0.46 o 
 -10   3   1       31.16       27.45      1.41 o 
  -9   3   1       45.70       41.82      1.23 o 
  -8   3   1      551.63      534.97      4.20 o 
  -7   3   1       18.71       21.93      0.59 o 
  -6   3   1      131.18      134.94      1.48 o 
  -5   3   1      289.33      291.87      2.06 o 
  -4   3   1     1301.50     1262.31     13.77 o 
  -3   3   1       34.61       32.84      0.49 o 
  -2   3   1      427.52      463.97      4.42 o 
  -1   3   1     2059.26     2073.14     17.96 o 
   0   3   1     1304.85     1324.59      3.44 o 
   1   3   1        0.24        3.18      0.13 o 
   2   3   1      259.90      247.10      1.75 o 
   3   3   1       49.94       58.43      0.91 o 
   4   3   1       91.39       87.74      1.38 o 
   5   3   1      149.39      152.94      2.22 o 
   6   3   1        7.91        8.70      0.57 o 
   7   3   1        0.02        0.63      0.24 o 
   8   3   1      124.60      134.20      2.58 o 
 -10   4   1      178.14      175.50      2.44 o 
  -9   4   1       27.84       26.90      0.89 o 
  -8   4   1        4.70        3.54      0.29 o 
  -7   4   1        1.62        1.05      0.16 o 
  -6   4   1      590.97      598.15      4.34 o 
  -5   4   1        1.45        1.11      0.17 o 
  -4   4   1       42.89       38.00      0.66 o 
  -3   4   1      794.63      777.46      3.74 o 
  -2   4   1     1612.89     1602.01      6.09 o 
  -1   4   1       80.75       82.49      0.88 o 
   0   4   1      152.88      147.62      1.99 o 
   1   4   1       19.82       29.90      0.44 o 
   2   4   1      458.53      456.23      2.53 o 
   3   4   1        0.91        1.47      0.15 o 
   4   4   1      319.49      317.78      3.16 o 
   5   4   1       96.93       90.70      1.28 o 
   6   4   1      447.59      452.20      5.28 o 
   7   4   1        6.45        6.97      0.71 o 
 -10   5   1       24.72       26.33      0.96 o 
  -9   5   1       84.12       92.06      1.69 o 
  -8   5   1        3.64        4.23      0.34 o 
  -7   5   1      245.95      243.88      2.37 o 
  -6   5   1       40.28       40.88      1.07 o 
  -5   5   1      482.03      470.59      2.46 o 
  -4   5   1       65.37       73.12      0.75 o 
  -3   5   1       11.62        8.50      0.50 o 
  -2   5   1        2.05        1.90      0.18 o 
  -1   5   1      481.61      463.39      4.44 o 
   0   5   1      141.51      152.45      1.17 o 
   1   5   1       39.81       41.57      0.64 o 
   2   5   1       12.61       17.41      0.64 o 
   3   5   1      234.52      224.86      2.24 o 
   4   5   1      117.66      120.98      1.72 o 
   5   5   1        5.90        5.52      0.35 o 
   6   5   1       14.85       13.96      0.85 o 
 -10   6   1       29.43       31.59      1.07 o 
  -9   6   1        3.88        3.41      0.32 o 
  -8   6   1       11.67       11.84      0.69 o 
  -7   6   1      573.07      585.87      4.30 o 
  -6   6   1       23.25       22.69      0.60 o 
  -5   6   1      179.92      176.23      1.65 o 
  -4   6   1        1.18        2.21      0.28 o 
  -3   6   1      651.35      635.60      4.04 o 
  -2   6   1      103.83      108.75      1.46 o 
  -1   6   1       75.93       74.15      1.21 o 
   0   6   1       19.77       20.30      0.52 o 
   1   6   1      288.28      278.55      2.98 o 
   2   6   1       20.52       18.59      0.68 o 
   3   6   1      198.00      185.19      2.23 o 
   4   6   1       59.96       56.40      1.42 o 
   5   6   1      175.38      175.26      2.87 o 
  -9   7   1        7.91        8.10      0.52 o 
  -8   7   1      132.74      137.10      2.01 o 
  -7   7   1       13.64       15.53      0.81 o 
  -6   7   1       64.17       68.69      1.11 o 
  -5   7   1      102.42       96.37      1.26 o 
  -4   7   1       63.19       56.01      1.85 o 
  -3   7   1       31.04       31.23      0.95 o 
  -2   7   1      541.76      529.00      8.20 o 
  -1   7   1        4.13        5.00      0.28 o 
   0   7   1        8.29       10.10      0.44 o 
   1   7   1       27.97       25.84      0.84 o 
   2   7   1      107.72      104.08      2.04 o 
   3   7   1       16.67       17.80      0.86 o 
   4   7   1        0.22        0.46      0.14 o 
  -9   8   1       47.15       50.28      2.07 o 
  -8   8   1      105.70       59.75     47.60 o 
  -7   8   1        3.15        1.63      1.62 o 
  -6   8   1       95.23       95.42      1.93 o 
  -5   8   1      120.91      122.98      2.15 o 
  -4   8   1      707.03      678.36      6.31 o 
  -3   8   1       47.63       45.88      1.22 o 
  -2   8   1        8.01        7.59      0.43 o 
  -1   8   1        4.00        4.20      0.31 o 
   0   8   1      410.71      418.96      7.14 o 
   1   8   1        2.61        3.07      0.38 o 
   2   8   1        1.69        2.26      0.34 o 
   3   8   1       10.96       10.31      0.71 o 
  -8   9   1        5.71        6.80      0.76 o 
  -7   9   1      121.92      126.20      3.34 o 
  -6   9   1      323.35      303.00      3.64 o 
  -5   9   1        0.09        0.25      0.11 o 
  -4   9   1        0.06        0.66      0.87 o 
  -3   9   1      356.69      353.20      4.62 o 
  -2   9   1       80.49       77.01      1.79 o 
  -1   9   1       58.43       61.07      1.47 o 
   0   9   1        0.48        0.97      0.22 o 
   1   9   1      107.22      103.92      2.48 o 
  -6  10   1       19.95       20.15      1.18 o 
  -5  10   1      178.99      180.31      2.94 o 
  -4  10   1        3.49        3.39      0.39 o 
  -3  10   1      110.81      103.41      2.72 o 
  -2  10   1       35.21       34.20      1.34 o 
  -1  10   1       27.22       29.58      1.25 o 
   2 -10   2      124.67      123.62      3.19 o 
   3 -10   2      189.28      187.29      3.11 o 
   4 -10   2       13.87       14.01      0.71 o 
   5 -10   2      131.95      135.42      2.24 o 
   6 -10   2       45.14       42.84      1.27 o 
  -1  -9   2       34.97       33.64      1.64 o 
   0  -9   2      192.08      186.48      3.78 o 
   1  -9   2       45.30       44.45      1.42 o 
   2  -9   2       22.00       22.78      1.01 o 
   3  -9   2        1.77        3.04      0.30 o 
   4  -9   2       76.07       80.97      1.61 o 
   5  -9   2       76.85       72.28      1.53 o 
   6  -9   2       51.76       49.66      1.48 o 
   7  -9   2        9.10       11.12      0.76 o 
  -3  -8   2       73.50       80.02      2.47 o 
  -2  -8   2      172.72      174.38      3.55 o 
  -1  -8   2       36.52       36.57      1.58 o 
   0  -8   2      134.99      132.82      2.63 o 
   1  -8   2      143.36      143.40      2.00 o 
   2  -8   2      504.37      503.58      4.62 o 
   3  -8   2       46.33       49.55      1.16 o 
   4  -8   2       37.54       38.39      1.03 o 
   5  -8   2       21.80       22.92      0.97 o 
   6  -8   2      377.07      375.18      3.38 o 
   7  -8   2       40.03       40.04      1.35 o 
   8  -8   2      227.60      236.23      2.93 o 
  -4  -7   2       17.47       20.61      1.19 o 
  -3  -7   2       48.70       48.35      1.77 o 
  -2  -7   2        2.64        3.21      0.48 o 
  -1  -7   2       66.02       65.18      1.49 o 
   0  -7   2       37.56       38.60      0.95 o 
   1  -7   2       13.47       14.27      0.57 o 
   2  -7   2       34.31       35.32      0.93 o 
   3  -7   2       47.22       55.17      1.17 o 
   4  -7   2      234.87      215.24      3.11 o 
   5  -7   2       16.17       11.91      0.55 o 
   6  -7   2        5.85        7.29      0.50 o 
   7  -7   2       14.10       14.39      0.86 o 
   8  -7   2      101.17      104.77      1.89 o 
   9  -7   2       19.08       21.04      0.87 o 
  -5  -6   2      104.95      104.45      2.22 o 
  -4  -6   2       19.40       18.33      0.89 o 
  -3  -6   2      214.05      209.37      2.88 o 
  -2  -6   2       26.40       23.89      1.12 o 
  -1  -6   2      747.84      757.97      5.56 o 
   0  -6   2      264.77      251.34      2.50 o 
   1  -6   2      295.11      288.11      2.88 o 
   2  -6   2       55.38       55.05      1.24 o 
   3  -6   2      531.48      531.67     11.63 o 
   4  -6   2      105.03      110.08      1.36 o 
   5  -6   2       59.99       62.24      1.46 o 
   6  -6   2        2.85        3.13      0.29 o 
   7  -6   2      420.46      417.41      4.69 o 
   8  -6   2        1.31        1.28      0.20 o 
   9  -6   2      318.37      330.10      3.38 o 
  -6  -5   2       15.91       14.78      1.06 o 
  -5  -5   2        0.59        0.79      0.62 o 
  -4  -5   2        7.65       10.13      0.84 o 
  -3  -5   2       29.02       29.39      1.00 o 
  -2  -5   2      292.17      275.34      2.62 o 
  -1  -5   2      177.46      172.06      2.42 o 
   0  -5   2      213.50      214.52      2.29 o 
   1  -5   2       33.79       34.98      0.91 o 
   2  -5   2       33.85       32.11      0.86 o 
   3  -5   2        0.63        0.22      0.12 o 
   4  -5   2      160.46      167.37      1.96 o 
   5  -5   2       29.67       31.45      0.75 o 
   6  -5   2       12.58       12.87      0.55 o 
   7  -5   2      503.81      510.17      4.41 o 
   8  -5   2        2.11        2.74      0.28 o 
   9  -5   2        0.27        0.36      0.14 o 
  10  -5   2       23.97       23.69      1.09 o 
  -7  -4   2        0.13        2.21      2.59 o 
  -6  -4   2      237.28      227.56      8.69 o 
  -5  -4   2      126.83      123.52      1.92 o 
  -4  -4   2      707.69      675.03      4.73 o 
  -3  -4   2      358.97      348.88      4.79 o 
  -2  -4   2       63.40       65.04      1.04 o 
  -1  -4   2      576.51      603.20      3.11 o 
   0  -4   2     1396.76     1363.11      6.66 o 
   1  -4   2      383.86      378.45      3.31 o 
   2  -4   2      411.33      453.69      2.53 o 
   3  -4   2       18.04       22.20      1.99 o 
   4  -4   2      402.20      378.09      2.47 o 
   5  -4   2     1407.85     1417.11     13.25 o 
   6  -4   2        0.05        0.18      0.09 o 
   7  -4   2      325.58      326.38      2.83 o 
   8  -4   2      419.05      432.37      3.55 o 
   9  -4   2      301.48      298.25      3.00 o 
  10  -4   2       11.81       10.37      1.17 o 
  -8  -3   2       59.07       61.15      1.77 o 
  -7  -3   2        1.67        4.04      3.53 o 
  -6  -3   2       10.44       10.70      1.11 o 
  -5  -3   2       27.31       26.99      1.00 o 
  -4  -3   2        0.05        0.99      0.55 o 
  -3  -3   2      217.45      223.57      3.09 o 
  -2  -3   2      827.85      820.19     11.13 o 
  -1  -3   2       16.20       15.81      0.39 o 
   0  -3   2      386.90      407.72      2.92 o 
   1  -3   2      636.62      616.19      4.30 o 
   2  -3   2       71.70       54.14      0.92 o 
   3  -3   2      162.70      174.82      1.38 o 
   4  -3   2       83.64       93.46      1.32 o 
   5  -3   2      603.18      589.86      3.61 o 
   6  -3   2      992.75      982.57      7.17 o 
   7  -3   2      120.31      125.02      1.66 o 
   8  -3   2       16.81       18.35      0.67 o 
   9  -3   2       46.36       46.18      1.60 o 
  10  -3   2       99.28      102.27      2.85 o 
  -8  -2   2       51.43       52.94      1.57 o 
  -7  -2   2       20.39       19.13      1.46 o 
  -6  -2   2        0.23        2.58      0.35 o 
  -5  -2   2      476.42      491.27      4.64 o 
  -4  -2   2      790.58      825.50      4.05 o 
  -3  -2   2      332.46      343.57      2.42 o 
  -2  -2   2        5.91        5.07      0.31 o 
  -1  -2   2       49.57       48.18      0.68 o 
   0  -2   2       17.89       21.29      0.49 o 
   1  -2   2      584.02      634.08      2.34 o 
   2  -2   2      640.77      644.76      2.75 o 
   3  -2   2      259.36      254.10      1.41 o 
   4  -2   2      689.60      702.84      2.09 o 
   5  -2   2       44.11       47.51      0.93 o 
   6  -2   2      141.90      139.42      1.35 o 
   7  -2   2        8.26        6.54      0.29 o 
   8  -2   2      146.59      140.84      2.67 o 
   9  -2   2      185.04      178.69      2.87 o 
  10  -2   2      122.33      129.62      3.65 o 
  -9  -1   2       13.49       14.57      0.83 o 
  -8  -1   2      202.35      201.15      2.93 o 
  -7  -1   2       44.72       44.11      1.27 o 
  -6  -1   2      328.81      318.45      4.06 o 
  -5  -1   2       10.56       11.09      0.34 o 
  -4  -1   2      347.36      340.58      3.40 o 
  -3  -1   2     1442.70     1350.94      4.01 o 
  -2  -1   2       27.53       27.59      0.51 o 
  -1  -1   2     1092.15     1128.89      4.56 o 
   0  -1   2     1434.07     1402.05      5.39 o 
   1  -1   2      825.78      829.33      3.95 o 
   2  -1   2      468.77      452.44      2.14 o 
   3  -1   2        3.37        5.68      0.24 o 
   4  -1   2       34.49       31.71      0.53 o 
   5  -1   2      218.69      215.07      1.40 o 
   6  -1   2       35.43       35.61      0.62 o 
   7  -1   2      231.39      232.01      2.44 o 
   8  -1   2        0.99        0.74      0.20 o 
   9  -1   2       11.35       11.72      0.72 o 
  -9   0   2       28.90       28.63      1.12 o 
  -8   0   2        7.63        7.02      0.53 o 
  -7   0   2       44.59       45.19      1.38 o 
  -6   0   2      297.82      301.24      4.14 o 
  -5   0   2      594.62      560.65      3.77 o 
  -4   0   2       92.70       95.59      1.15 o 
  -3   0   2        2.45        3.95      0.21 o 
  -2   0   2       99.62       93.29      0.89 o 
   1   0   2        2.83        2.25      0.17 o 
   2   0   2      405.71      398.57      1.76 o 
   3   0   2     2318.59     2440.58     19.15 o 
   4   0   2       50.12       48.52      0.72 o 
   5   0   2        4.78        3.86      0.17 o 
   6   0   2       28.35       28.68      0.71 o 
   7   0   2      715.61      721.97      5.63 o 
   8   0   2       10.19       10.55      0.66 o 
   9   0   2       84.19       88.45      2.05 o 
  -9   1   2       27.54       27.76      1.09 o 
  -8   1   2       32.27       35.31      1.07 o 
  -7   1   2       11.76       14.02      0.49 o 
  -6   1   2       93.13       91.17      1.53 o 
  -5   1   2      183.61      188.98      1.74 o 
  -4   1   2      481.60      464.98      3.67 o 
  -3   1   2        1.16        2.13      0.18 o 
  -2   1   2     4087.13     3810.86     28.03 o 
  -1   1   2     1008.69     1015.15      2.64 o 
   0   1   2      116.44      112.40      1.21 o 
   1   1   2      145.36      154.48      1.46 o 
   2   1   2      169.73      187.17      1.03 o 
   3   1   2      341.30      373.60      1.71 o 
   4   1   2      761.00      754.08      6.05 o 
   5   1   2       42.00       41.64      0.61 o 
   6   1   2       14.85       16.01      0.58 o 
   7   1   2       11.60       11.61      0.54 o 
   8   1   2      210.35      210.67      4.34 o 
   9   1   2       25.27       24.30      1.11 o 
 -10   2   2       43.37       47.50      1.91 o 
  -9   2   2       10.95        9.49      0.80 o 
  -8   2   2       34.69       32.82      1.15 o 
  -7   2   2       90.35      101.40      1.60 o 
  -6   2   2      241.89      218.02      2.67 o 
  -5   2   2      277.26      287.04      1.70 o 
  -4   2   2     1069.86     1046.78      6.75 o 
  -3   2   2      522.51      551.04      1.89 o 
  -2   2   2      446.58      431.01      2.12 o 
  -1   2   2     1162.02     1190.85      2.49 o 
   0   2   2     3651.78     3610.70     11.74 o 
   1   2   2       42.49       33.92      0.39 o 
   2   2   2     1033.50     1062.09      6.44 o 
   3   2   2        1.97        1.98      0.18 o 
   4   2   2        1.23        1.42      0.14 o 
   5   2   2       80.93       78.38      0.91 o 
   6   2   2      481.75      481.64      3.67 o 
   7   2   2       32.65       33.30      1.39 o 
   8   2   2       78.92       81.19      3.36 o 
 -10   3   2       65.18       66.76      2.23 o 
  -9   3   2      110.13      120.96      1.88 o 
  -8   3   2       97.97      101.16      1.60 o 
  -7   3   2        1.28        2.03      0.25 o 
  -6   3   2      205.75      196.88      2.43 o 
  -5   3   2      489.82      458.22      2.74 o 
  -4   3   2        8.68       16.00      0.36 o 
  -3   3   2      273.89      298.12      2.39 o 
  -2   3   2      114.75      112.27      0.66 o 
  -1   3   2     1038.73     1015.84      3.39 o 
   0   3   2     1483.68     1546.14      5.86 o 
   1   3   2        0.78        2.38      0.11 o 
   2   3   2      883.91      975.30      3.37 o 
   3   3   2      556.85      561.42      3.18 o 
   4   3   2       65.13       66.96      1.56 o 
   5   3   2       88.47       84.81      1.12 o 
   6   3   2       16.49       15.63      0.65 o 
   7   3   2        9.28       10.24      0.67 o 
 -10   4   2       17.89       18.02      0.78 o 
  -9   4   2        3.93        5.09      0.38 o 
  -8   4   2      113.50      107.86      1.67 o 
  -7   4   2      353.44      332.92      2.77 o 
  -6   4   2       90.46       87.72      1.34 o 
  -5   4   2      175.53      179.92      1.74 o 
  -4   4   2       46.93       52.18      0.53 o 
  -3   4   2     2007.24     1986.65      3.98 o 
  -2   4   2      337.45      327.51      4.05 o 
  -1   4   2      111.41      128.23      1.83 o 
   0   4   2     1638.83     1660.99      6.80 o 
   1   4   2     2205.56     2338.98     34.39 o 
   2   4   2      440.42      446.78      6.81 o 
   3   4   2        0.08        0.70      0.12 o 
   4   4   2        1.52        2.56      0.20 o 
   5   4   2      206.45      204.48      2.62 o 
   6   4   2       13.46       13.97      0.66 o 
   7   4   2        0.61        0.87      0.20 o 
 -10   5   2      113.31      116.53      2.05 o 
  -9   5   2       89.21       85.96      1.96 o 
  -8   5   2      152.40      164.68      2.12 o 
  -7   5   2       24.41       24.81      0.99 o 
  -6   5   2        0.83        1.37      0.15 o 
  -5   5   2       27.99       29.37      0.59 o 
  -4   5   2      199.47      186.48      1.65 o 
  -3   5   2        2.11        4.41      0.15 o 
  -2   5   2      407.61      411.98      3.78 o 
  -1   5   2     1045.68     1072.47     10.27 o 
   0   5   2      134.94      140.63      1.16 o 
   1   5   2       33.97       33.41      0.69 o 
   2   5   2      276.88      269.69      2.38 o 
   3   5   2        0.92        1.75      0.21 o 
   4   5   2       93.44       92.37      1.38 o 
   5   5   2       24.99       23.46      0.96 o 
   6   5   2       57.82       59.97      1.67 o 
 -10   6   2       32.86       33.59      1.12 o 
  -9   6   2       90.62       90.36      1.72 o 
  -8   6   2       25.45       28.31      0.89 o 
  -7   6   2       61.49       66.78      2.10 o 
  -6   6   2      181.36      176.02      1.89 o 
  -5   6   2        0.60        0.65      0.14 o 
  -4   6   2      360.00      359.26      3.30 o 
  -3   6   2       46.26       47.21      0.73 o 
  -2   6   2       30.43       28.06      0.57 o 
  -1   6   2       63.01       62.79      0.97 o 
   0   6   2       84.20       81.92      1.31 o 
   1   6   2       95.62       87.86      1.28 o 
   2   6   2      224.06      230.30      2.78 o 
   3   6   2      161.34      148.38      2.96 o 
   4   6   2       27.65       29.69      1.08 o 
   5   6   2        0.07        0.51      0.21 o 
  -9   7   2        7.33        6.49      0.69 o 
  -8   7   2        4.42        4.64      0.79 o 
  -7   7   2      213.57      209.82      3.66 o 
  -6   7   2      258.95      260.44      3.96 o 
  -5   7   2        0.63        0.99      0.24 o 
  -4   7   2        0.23        0.60      0.17 o 
  -3   7   2      132.91      132.25      1.72 o 
  -2   7   2     1009.03     1000.77     13.21 o 
  -1   7   2      294.09      292.04      3.69 o 
   0   7   2       44.56       43.63      1.48 o 
   1   7   2      123.24      121.10      1.86 o 
   2   7   2      148.87      157.52      2.55 o 
   3   7   2       52.55       49.85      1.47 o 
   4   7   2       10.52       11.57      0.73 o 
  -8   8   2       27.88       27.73      1.69 o 
  -7   8   2       47.60       45.75      1.79 o 
  -6   8   2       15.35       14.40      0.76 o 
  -5   8   2       46.60       49.77      1.38 o 
  -4   8   2      121.91      120.37      2.55 o 
  -3   8   2        0.08        0.20      0.09 o 
  -2   8   2        1.94        2.10      0.37 o 
  -1   8   2      151.89      152.38      2.51 o 
   0   8   2      260.65      262.70      3.00 o 
   1   8   2        0.30        0.53      0.15 o 
   2   8   2        1.49        2.40      0.36 o 
   3   8   2      228.21      225.21      6.09 o 
  -7   9   2        7.97        6.69      1.88 o 
  -6   9   2       78.86       77.03      3.20 o 
  -5   9   2      212.92      205.67      3.70 o 
  -4   9   2       27.62       26.80      1.06 o 
  -3   9   2      304.11      296.83      3.11 o 
  -2   9   2       53.26       51.94      1.54 o 
  -1   9   2       62.02       65.33      1.64 o 
   0   9   2       47.55       45.89      1.51 o 
   1   9   2      204.41      207.51      3.35 o 
  -6  10   2       21.94       22.86      1.08 o 
  -5  10   2       43.70       43.90      1.47 o 
  -4  10   2       28.04       25.33      1.38 o 
  -3  10   2       25.80       27.73      1.46 o 
  -2  10   2       38.64       38.94      1.27 o 
   2 -10   3      170.20      183.72      3.37 o 
   3 -10   3       11.41       13.06      0.83 o 
   4 -10   3      126.77      131.48      2.23 o 
   5 -10   3       22.92       21.97      0.91 o 
  -1  -9   3       35.75       37.42      1.75 o 
   0  -9   3       47.02       52.52      2.03 o 
   1  -9   3        1.62        2.09      0.31 o 
   2  -9   3       19.14       19.64      0.96 o 
   3  -9   3      206.39      200.20      2.56 o 
   4  -9   3      243.36      237.33      4.27 o 
   5  -9   3      111.78      112.08      1.96 o 
   6  -9   3       15.08       18.37      0.94 o 
   7  -9   3       84.63       86.62      2.67 o 
  -2  -8   3       61.94       60.60      2.27 o 
  -1  -8   3      100.87      102.57      2.71 o 
   0  -8   3        0.61        1.64      0.49 o 
   1  -8   3      868.76      862.92     14.68 o 
   2  -8   3      224.81      216.78      2.61 o 
   3  -8   3       10.78        8.72      0.64 o 
   4  -8   3      129.20      121.17      1.88 o 
   5  -8   3      390.91      409.38      4.69 o 
   6  -8   3      109.52      109.77      1.67 o 
   7  -8   3        0.84        0.18      0.28 o 
   8  -8   3        3.88        4.01      0.41 o 
  -4  -7   3        1.31        0.96      0.26 o 
  -3  -7   3       65.58       70.76      2.20 o 
  -2  -7   3       36.75       36.14      1.55 o 
  -1  -7   3       11.82       13.20      0.69 o 
   0  -7   3       33.33       35.14      1.13 o 
   1  -7   3      128.48      127.40      2.14 o 
   2  -7   3       59.00       57.12      1.60 o 
   3  -7   3      201.50      221.26      4.44 o 
   4  -7   3        9.68       10.32      0.51 o 
   5  -7   3       79.49       74.60      1.14 o 
   6  -7   3       37.27       41.11      1.28 o 
   7  -7   3       33.54       34.35      1.06 o 
   8  -7   3        2.35        2.22      0.26 o 
   9  -7   3       15.08       13.56      0.72 o 
  -5  -6   3        0.80        1.30      0.25 o 
  -4  -6   3      331.47      323.61      5.28 o 
  -3  -6   3       78.96       79.09      2.16 o 
  -2  -6   3        8.77        7.66      0.49 o 
  -1  -6   3      148.20      142.60      2.14 o 
   0  -6   3      521.43      510.95      3.58 o 
   1  -6   3      135.63      136.12      2.44 o 
   2  -6   3      128.11      111.00      2.78 o 
   3  -6   3       13.34       14.01      0.56 o 
   4  -6   3       58.38       60.36      1.03 o 
   5  -6   3      164.08      158.18      1.91 o 
   6  -6   3      198.16      199.45      2.37 o 
   7  -6   3      118.31      119.47      1.67 o 
   8  -6   3        4.94        4.81      0.39 o 
   9  -6   3       64.96       66.78      1.55 o 
  -6  -5   3      374.52      352.31      8.04 o 
  -5  -5   3       24.41       27.16      1.09 o 
  -4  -5   3       15.77       15.22      0.91 o 
  -3  -5   3       86.24       87.89      1.91 o 
  -2  -5   3      234.26      229.66      2.98 o 
  -1  -5   3      186.42      184.02      2.10 o 
   0  -5   3       39.08       43.32      1.08 o 
   1  -5   3      740.26      747.63      6.84 o 
   2  -5   3      910.54      901.94      5.33 o 
   3  -5   3      161.30      164.21      1.57 o 
   4  -5   3      133.70      133.18      1.21 o 
   5  -5   3      379.81      374.59      2.75 o 
   6  -5   3        4.39        4.03      0.35 o 
   7  -5   3        4.10        3.24      0.38 o 
   8  -5   3       40.18       36.74      1.54 o 
   9  -5   3        7.76        7.00      0.48 o 
  -7  -4   3        0.49        1.86      1.33 o 
  -6  -4   3        2.61        3.24      0.83 o 
  -5  -4   3       28.02       26.01      0.98 o 
  -4  -4   3       22.37       26.73      1.14 o 
  -3  -4   3       37.75       39.34      1.11 o 
  -2  -4   3      373.68      372.98      3.74 o 
  -1  -4   3      487.53      468.35      2.60 o 
   0  -4   3      750.71      705.95      7.22 o 
   1  -4   3      435.11      462.84      2.45 o 
   2  -4   3      248.92      254.75      2.19 o 
   3  -4   3      481.97      470.94      3.58 o 
   4  -4   3      550.61      511.95      2.88 o 
   5  -4   3       30.78       31.23      0.76 o 
   6  -4   3      136.78      129.41      2.00 o 
   7  -4   3       88.59       94.27      1.54 o 
   8  -4   3      473.06      481.07      4.37 o 
   9  -4   3       26.12       26.60      1.61 o 
  10  -4   3        0.88        1.45      0.31 o 
  -7  -3   3       64.94       61.76      6.23 o 
  -6  -3   3      178.55      170.66      2.89 o 
  -5  -3   3      400.94      405.98      7.27 o 
  -4  -3   3       17.91       15.44      0.69 o 
  -3  -3   3        2.55        1.29      0.18 o 
  -2  -3   3        3.75        4.21      0.47 o 
  -1  -3   3      165.80      155.52      1.46 o 
   0  -3   3       47.06       55.32      0.83 o 
   1  -3   3      609.64      565.11      3.53 o 
   2  -3   3      433.71      466.18      1.90 o 
   3  -3   3     1256.26     1325.50      7.16 o 
   4  -3   3       11.77        8.22      0.33 o 
   5  -3   3        0.07        1.23      0.16 o 
   6  -3   3       44.73       44.40      1.43 o 
   7  -3   3        6.49        5.66      0.36 o 
   8  -3   3      270.79      256.37      3.01 o 
   9  -3   3      137.00      140.72      3.93 o 
  -8  -2   3        4.50        4.14      0.43 o 
  -7  -2   3      217.41      212.59      3.77 o 
  -6  -2   3       15.60       16.58      1.05 o 
  -5  -2   3      112.84      115.62      1.76 o 
  -4  -2   3       38.49       41.37      2.43 o 
  -3  -2   3       44.10       44.24      1.39 o 
  -2  -2   3      388.92      400.32      3.43 o 
  -1  -2   3     1853.71     1846.01      5.73 o 
   0  -2   3      243.88      270.04      2.23 o 
   1  -2   3     2195.32     2200.01     21.57 o 
   2  -2   3      123.30      153.65      1.51 o 
   3  -2   3      565.18      491.12      2.02 o 
   4  -2   3       30.01       33.37      0.47 o 
   5  -2   3      264.58      252.48      3.24 o 
   6  -2   3      359.50      353.42      2.74 o 
   7  -2   3      434.35      437.52      2.47 o 
   8  -2   3      131.92      128.98      2.65 o 
   9  -2   3       43.43       41.51      1.41 o 
  -9  -1   3        0.29        0.78      0.24 o 
  -8  -1   3      283.05      284.43      3.60 o 
  -7  -1   3       37.08       35.64      1.67 o 
  -6  -1   3       10.23       11.54      0.47 o 
  -5  -1   3      547.87      543.11      5.68 o 
  -4  -1   3     1005.84      991.64      4.58 o 
  -3  -1   3     1140.70     1107.42      4.50 o 
  -2  -1   3      107.92      106.68      1.28 o 
  -1  -1   3     1840.65     1835.40      6.26 o 
   0  -1   3     1466.26     1451.50      4.74 o 
   1  -1   3      272.29      258.32      1.57 o 
   2  -1   3       58.82       64.93      0.97 o 
   3  -1   3      507.66      559.63      5.36 o 
   4  -1   3      880.92      863.42      3.80 o 
   5  -1   3      545.02      550.13      2.60 o 
   6  -1   3        2.72        4.76      0.25 o 
   7  -1   3       59.30       59.07      1.61 o 
   8  -1   3       69.66       68.98      2.28 o 
   9  -1   3        1.81        1.08      0.22 o 
  -9   0   3        4.28        4.79      0.47 o 
  -8   0   3      276.79      273.73      3.39 o 
  -7   0   3       48.78       47.87      1.27 o 
  -6   0   3      320.04      324.70      3.09 o 
  -5   0   3      194.20      192.89      1.91 o 
  -4   0   3       85.63       89.46      1.19 o 
  -3   0   3      472.07      456.66      2.47 o 
  -2   0   3      582.50      560.14      2.93 o 
  -1   0   3     1827.41     1795.30      7.03 o 
   0   0   3     2400.32     2609.36     67.65 o 
   1   0   3       68.48       63.66      1.42 o 
   2   0   3     3028.90     2981.60     72.50 o 
   3   0   3      145.34      162.36      2.16 o 
   4   0   3        0.06        0.09      0.09 o 
   5   0   3      201.47      207.30      1.53 o 
   6   0   3      335.49      337.18      2.81 o 
   7   0   3       14.78       12.74      0.56 o 
   8   0   3       61.23       58.45      1.70 o 
   9   0   3       25.93       27.73      1.17 o 
  -9   1   3      190.35      197.73      3.01 o 
  -8   1   3        7.74        8.26      0.57 o 
  -7   1   3       14.29       16.13      0.74 o 
  -6   1   3        4.87        7.93      1.18 o 
  -5   1   3      481.83      476.05      3.08 o 
  -4   1   3       16.44       22.63      0.59 o 
  -3   1   3      394.22      402.61      2.27 o 
  -2   1   3       48.33       41.78      1.19 o 
  -1   1   3        2.16        2.39      0.20 o 
   0   1   3       25.16       24.23      0.47 o 
   1   1   3      572.58      582.47      3.73 o 
   2   1   3       68.24       62.29      0.90 o 
   3   1   3      205.81      193.11      1.35 o 
   4   1   3      593.32      619.25     22.07 o 
   5   1   3      405.59      396.42      3.32 o 
   6   1   3        2.78        2.60      0.24 o 
   7   1   3       49.83       47.98      1.14 o 
   8   1   3       31.03       29.80      0.98 o 
  -9   2   3       54.96       56.87      1.31 o 
  -8   2   3       42.38       37.57      1.19 o 
  -7   2   3      591.60      590.61      4.49 o 
  -6   2   3       63.80       66.02      0.96 o 
  -5   2   3       13.81       14.44      0.45 o 
  -4   2   3      203.04      200.22      2.28 o 
  -3   2   3      416.72      399.75      2.30 o 
  -2   2   3      606.21      630.13      3.28 o 
  -1   2   3     1154.17     1208.00      6.77 o 
   0   2   3        1.09        1.45      0.31 o 
   1   2   3       29.67       21.46      0.42 o 
   2   2   3      139.42      141.25      1.71 o 
   3   2   3      318.07      323.03      1.98 o 
   4   2   3        0.08        0.30      0.11 o 
   5   2   3       73.73       73.95      1.24 o 
   6   2   3       46.33       45.15      1.24 o 
   7   2   3       18.03       16.81      0.70 o 
   8   2   3        5.35        5.36      0.59 o 
 -10   3   3       67.27       68.71      2.29 o 
  -9   3   3       56.20       57.78      1.33 o 
  -8   3   3        3.97        3.33      0.33 o 
  -7   3   3        0.28        1.07      0.20 o 
  -6   3   3      858.06      861.54      5.98 o 
  -5   3   3      689.09      655.07      6.22 o 
  -4   3   3       11.46       13.49      0.29 o 
  -3   3   3       40.58       42.58      0.54 o 
  -2   3   3      521.71      488.24      9.52 o 
  -1   3   3      257.76      242.61      2.06 o 
   0   3   3       40.16       45.93      0.65 o 
   1   3   3      563.32      596.63      4.23 o 
   2   3   3      535.27      524.48      2.54 o 
   3   3   3      871.86      869.89      6.85 o 
   4   3   3      167.46      168.55      1.74 o 
   5   3   3        3.60        2.99      0.26 o 
   6   3   3      121.42      119.38      1.82 o 
   7   3   3      132.14      130.39      2.07 o 
 -10   4   3      261.10      267.58      3.11 o 
  -9   4   3        1.91        2.18      0.38 o 
  -8   4   3       46.43       53.19      1.20 o 
  -7   4   3       50.01       50.64      0.96 o 
  -6   4   3       44.65       41.37      0.79 o 
  -5   4   3       22.72       22.15      0.57 o 
  -4   4   3       66.85       59.73      0.92 o 
  -3   4   3       15.33       17.80      0.45 o 
  -2   4   3      286.79      296.93      1.85 o 
  -1   4   3       42.21       46.64      1.30 o 
   0   4   3       40.04       41.21      2.73 o 
   1   4   3      681.47      716.29      5.02 o 
   2   4   3       57.20       61.43      1.22 o 
   3   4   3       39.61       40.80      0.88 o 
   4   4   3      295.66      289.04      3.13 o 
   5   4   3      329.81      331.44      3.21 o 
   6   4   3       32.38       35.10      1.04 o 
   7   4   3        4.75        6.34      0.54 o 
 -10   5   3        7.23        8.42      0.92 o 
  -9   5   3        1.46        2.61      0.30 o 
  -8   5   3      215.66      222.73      2.50 o 
  -7   5   3      329.76      320.39      6.56 o 
  -6   5   3      243.88      227.72      2.79 o 
  -5   5   3      315.12      326.73      2.68 o 
  -4   5   3      390.52      380.87      3.16 o 
  -3   5   3        2.37        2.52      0.19 o 
  -2   5   3      184.39      180.60      1.67 o 
  -1   5   3       61.00       60.67      0.74 o 
   0   5   3       34.59       34.70      0.70 o 
   1   5   3      626.99      644.09      4.14 o 
   2   5   3     1083.74     1074.18      7.15 o 
   3   5   3        0.16        0.17      0.15 o 
   4   5   3       22.12       22.69      0.85 o 
   5   5   3      102.44      102.55      2.12 o 
   6   5   3       98.55      105.38      2.85 o 
  -9   6   3      181.77      183.67      3.69 o 
  -8   6   3      258.74      263.77      5.98 o 
  -7   6   3        2.00        3.33      2.31 o 
  -6   6   3        8.90        8.99      0.71 o 
  -5   6   3       21.05       21.36      1.04 o 
  -4   6   3      156.55      163.64      1.57 o 
  -3   6   3       65.48       62.67      0.82 o 
  -2   6   3       94.46       98.07      1.12 o 
  -1   6   3       84.47       86.43      1.06 o 
   0   6   3      825.12      833.78      7.88 o 
   1   6   3       64.71       64.84      1.25 o 
   2   6   3       44.29       46.93      1.10 o 
   3   6   3       59.46       56.43      1.26 o 
   4   6   3       56.51       55.28      1.49 o 
   5   6   3       99.71      100.23      2.95 o 
  -9   7   3       65.82       69.25      2.36 o 
  -8   7   3      322.57      333.11      8.85 o 
  -7   7   3      243.34      246.12      4.06 o 
  -6   7   3        0.02        0.15      0.17 o 
  -5   7   3      139.01      130.75      2.19 o 
  -4   7   3      348.32      340.77      2.88 o 
  -3   7   3      546.94      529.00      4.22 o 
  -2   7   3       97.59      100.32      1.30 o 
  -1   7   3        2.63        2.80      0.23 o 
   0   7   3      167.03      167.62      1.87 o 
   1   7   3      309.27      297.73      2.62 o 
   2   7   3       43.91       39.06      1.28 o 
   3   7   3      111.75      111.81      2.23 o 
   4   7   3       39.96       39.70      2.56 o 
  -8   8   3        0.46        1.09      0.34 o 
  -7   8   3      105.46      105.82      2.78 o 
  -6   8   3       86.25       82.56      2.35 o 
  -5   8   3      101.53       97.78      1.98 o 
  -4   8   3        7.27        8.01      0.47 o 
  -3   8   3       30.23       29.81      1.03 o 
  -2   8   3       22.87       24.75      0.73 o 
  -1   8   3      283.71      276.33      4.16 o 
   0   8   3       19.08       19.11      0.80 o 
   1   8   3       53.93       50.26      1.32 o 
   2   8   3        0.03        0.00      0.20 o 
  -7   9   3        0.08        1.27      0.51 o 
  -6   9   3      129.97      126.52      3.08 o 
  -5   9   3        8.83        8.58      0.63 o 
  -4   9   3      153.34      148.53      3.04 o 
  -3   9   3        0.62        1.35      0.27 o 
  -2   9   3      157.00      157.77      2.76 o 
  -1   9   3        8.94        8.80      0.68 o 
   0   9   3       15.68       17.17      0.81 o 
  -4  10   3       12.57       11.55      0.93 o 
  -3  10   3       12.91       14.75      0.90 o 
   0  -9   4        3.50        3.67      0.55 o 
   1  -9   4       30.03       31.00      1.24 o 
   2  -9   4       18.62       20.62      1.01 o 
   3  -9   4       83.09       85.50      1.72 o 
   4  -9   4        0.12        0.18      0.19 o 
   5  -9   4       19.73       21.07      0.86 o 
   6  -9   4       45.04       43.58      1.85 o 
  -2  -8   4       16.36       15.47      1.11 o 
  -1  -8   4      141.69      143.84      3.29 o 
   0  -8   4        0.10        0.54      0.14 o 
   1  -8   4       30.62       32.62      1.19 o 
   2  -8   4       69.16       69.60      1.73 o 
   3  -8   4       64.31       61.28      2.09 o 
   4  -8   4      219.46      214.47      2.98 o 
   5  -8   4      367.00      370.65      3.32 o 
   6  -8   4       36.97       37.87      1.34 o 
   7  -8   4       46.65       55.12      1.46 o 
   8  -8   4       86.34       87.91      1.89 o 
  -3  -7   4        0.25        0.60      0.26 o 
  -2  -7   4       93.04       95.24      2.53 o 
  -1  -7   4      134.08      136.37      3.18 o 
   0  -7   4       62.27       64.24      1.58 o 
   1  -7   4        4.09        5.13      0.44 o 
   2  -7   4      188.83      201.01      3.11 o 
   3  -7   4      145.58      140.76      2.25 o 
   4  -7   4       15.71       16.06      0.65 o 
   5  -7   4      132.38      127.26      1.82 o 
   6  -7   4      313.95      313.73      3.29 o 
   7  -7   4        3.37        4.26      0.38 o 
   8  -7   4        2.56        3.26      0.44 o 
  -5  -6   4       44.32       47.65      1.85 o 
  -4  -6   4      158.80      157.97      3.27 o 
  -3  -6   4        4.32        3.52      0.48 o 
  -2  -6   4      114.95      120.04      4.11 o 
  -1  -6   4      123.14      117.97      2.42 o 
   0  -6   4      314.26      314.28      5.25 o 
   1  -6   4      112.36      113.18      1.93 o 
   2  -6   4       74.59       69.99      1.49 o 
   3  -6   4      203.71      190.34      3.47 o 
   4  -6   4      437.67      444.95      2.70 o 
   5  -6   4       45.20       46.49      0.94 o 
   6  -6   4      394.52      395.70      4.05 o 
   7  -6   4       23.73       26.05      0.94 o 
   8  -6   4      184.09      188.15      3.38 o 
   9  -6   4       11.33       12.62      0.70 o 
  -6  -5   4        6.52        8.31      0.85 o 
  -5  -5   4       42.23       43.04      1.43 o 
  -4  -5   4       57.95       57.81      1.58 o 
  -3  -5   4      575.32      567.05     10.84 o 
  -2  -5   4       21.64       22.68      1.10 o 
  -1  -5   4       55.99       62.70      1.38 o 
   0  -5   4       39.04       39.55      0.89 o 
   1  -5   4      720.73      734.45      7.61 o 
   2  -5   4       78.43       70.15      0.95 o 
   3  -5   4        0.44        0.27      0.14 o 
   4  -5   4       49.21       55.33      0.83 o 
   5  -5   4      206.71      215.79      1.88 o 
   6  -5   4        9.49       12.43      0.86 o 
   7  -5   4       73.13       70.72      1.44 o 
   8  -5   4        1.01        1.72      0.26 o 
   9  -5   4       13.37       12.94      0.67 o 
  -6  -4   4        0.11        0.00      0.16 o 
  -5  -4   4      471.42      472.84      6.54 o 
  -4  -4   4       18.57       20.95      0.90 o 
  -3  -4   4      149.56      142.35      3.43 o 
  -2  -4   4       39.30       44.77      1.29 o 
  -1  -4   4      668.65      666.72      3.95 o 
   0  -4   4       32.45       31.67      0.73 o 
   1  -4   4       43.66       39.66      0.72 o 
   2  -4   4      117.98      113.18      1.65 o 
   3  -4   4      717.91      699.19      4.41 o 
   4  -4   4      500.01      495.83      4.69 o 
   5  -4   4      453.85      452.23      4.54 o 
   6  -4   4      162.91      160.58      2.94 o 
   7  -4   4      195.89      199.68      2.70 o 
   8  -4   4       17.85       15.74      0.69 o 
   9  -4   4       44.97       48.83      1.51 o 
  -7  -3   4       85.80       84.24      2.61 o 
  -6  -3   4        3.07        3.18      0.37 o 
  -5  -3   4       63.51       63.71      1.52 o 
  -4  -3   4      255.74      244.20      3.26 o 
  -3  -3   4       34.23       34.17      1.11 o 
  -2  -3   4      115.82      116.96      1.70 o 
  -1  -3   4       55.34       60.70      0.99 o 
   0  -3   4      496.10      491.03      3.09 o 
   1  -3   4       40.61       36.71      0.71 o 
   2  -3   4       25.32       31.32      0.53 o 
   3  -3   4        0.85        0.74      0.09 o 
   4  -3   4      385.87      390.85      1.79 o 
   5  -3   4       15.56       13.13      0.45 o 
   6  -3   4       22.43       25.26      0.92 o 
   7  -3   4      104.06      101.16      1.83 o 
   8  -3   4      202.85      193.62      3.20 o 
   9  -3   4      112.28      109.38      6.39 o 
  -8  -2   4       22.55       20.21      1.75 o 
  -7  -2   4       11.03        9.54      2.01 o 
  -6  -2   4      523.71      513.05      4.29 o 
  -5  -2   4       47.30       50.05      1.27 o 
  -4  -2   4      647.76      660.37     11.31 o 
  -3  -2   4        0.10        0.37      0.14 o 
  -2  -2   4      271.01      241.81      2.35 o 
  -1  -2   4        6.08        6.52      0.44 o 
   0  -2   4        8.74        5.10      0.41 o 
   1  -2   4        0.05        2.41      0.23 o 
   2  -2   4      594.60      592.86      2.32 o 
   3  -2   4       53.52       55.18      0.73 o 
   4  -2   4      719.73      723.26      3.90 o 
   5  -2   4       90.89       93.47      1.27 o 
   6  -2   4       16.77       20.15      0.62 o 
   7  -2   4        6.51        6.40      0.39 o 
   8  -2   4       51.83       52.71      1.71 o 
   9  -2   4       21.37       21.19      3.19 o 
  -8  -1   4       11.20       11.19      2.16 o 
  -7  -1   4        6.08        4.93      1.31 o 
  -6  -1   4      127.72      125.10      1.69 o 
  -5  -1   4       66.16       66.10      1.86 o 
  -4  -1   4        5.26        4.27      0.28 o 
  -3  -1   4        6.32        6.50      0.38 o 
  -2  -1   4       13.76       16.03      0.56 o 
  -1  -1   4     2463.38     2511.76      8.18 o 
   0  -1   4      842.80      849.66      3.54 o 
   1  -1   4        9.02        8.82      0.27 o 
   2  -1   4       55.35       63.73      0.86 o 
   3  -1   4       19.51       14.62      0.51 o 
   4  -1   4       84.08       77.16      0.98 o 
   5  -1   4       65.62       67.61      1.08 o 
   6  -1   4      174.76      165.19      2.33 o 
   7  -1   4      512.42      505.86      3.14 o 
   8  -1   4      236.25      240.88      4.79 o 
   9  -1   4        4.40        6.14      0.58 o 
  -9   0   4        0.98        0.73      0.19 o 
  -8   0   4      171.31      171.77      3.39 o 
  -7   0   4      103.99      103.34      2.78 o 
  -6   0   4       35.44       35.42      0.92 o 
  -5   0   4      321.21      308.01      2.55 o 
  -4   0   4        3.95        4.17      0.30 o 
  -3   0   4      818.97      821.81      4.22 o 
  -2   0   4      698.18      727.21      3.65 o 
  -1   0   4      228.73      254.94      1.99 o 
   0   0   4      316.81      296.46      2.46 o 
   1   0   4      182.95      162.43      1.25 o 
   2   0   4      527.76      519.18      3.07 o 
   3   0   4       66.10       74.62      1.24 o 
   4   0   4       48.65       56.75      0.81 o 
   5   0   4      330.39      333.45      2.30 o 
   6   0   4      771.18      753.88      5.85 o 
   7   0   4      108.59      106.83      1.68 o 
   8   0   4       24.55       24.24      0.87 o 
  -9   1   4       16.60       15.73      0.88 o 
  -8   1   4       38.30       39.78      1.10 o 
  -7   1   4      101.05       95.97      1.82 o 
  -6   1   4       33.98       31.32      0.86 o 
  -5   1   4      454.81      448.47      3.58 o 
  -4   1   4       34.92       37.84      0.84 o 
  -3   1   4      423.36      402.74      2.48 o 
  -2   1   4     2716.29     2627.30     32.30 o 
  -1   1   4      179.80      170.84      1.55 o 
   0   1   4       66.37       72.37      2.24 o 
   1   1   4      571.12      583.46      3.24 o 
   2   1   4      308.83      294.77      2.72 o 
   3   1   4      498.10      479.51      2.84 o 
   4   1   4       32.43       35.13      0.90 o 
   5   1   4       26.43       25.19      0.72 o 
   6   1   4      506.10      514.57      4.54 o 
   7   1   4      404.91      417.95      3.49 o 
   8   1   4       31.71       33.99      1.08 o 
  -9   2   4        1.68        1.78      0.30 o 
  -8   2   4      141.42      149.65      2.43 o 
  -7   2   4       50.50       46.71      0.98 o 
  -6   2   4       66.33       65.26      1.28 o 
  -5   2   4       15.76       16.22      0.57 o 
  -4   2   4      636.06      606.70      3.25 o 
  -3   2   4      325.54      309.49      2.61 o 
  -2   2   4       32.72       38.19      0.77 o 
  -1   2   4      359.06      386.06      2.49 o 
   0   2   4       48.82       40.80      0.63 o 
   1   2   4        3.59        2.43      0.17 o 
   2   2   4       33.42       31.66      0.61 o 
   3   2   4        4.94        5.80      0.27 o 
   4   2   4        4.41        5.32      0.33 o 
   5   2   4      392.60      388.59      2.94 o 
   6   2   4       92.12       91.77      1.56 o 
   7   2   4      108.21      106.65      1.82 o 
   8   2   4        2.10        1.85      0.40 o 
  -9   3   4        6.50        6.18      0.44 o 
  -8   3   4       22.64       23.23      0.95 o 
  -7   3   4       91.85       85.45      1.45 o 
  -6   3   4      936.66      926.32      9.68 o 
  -5   3   4       12.98       12.11      0.45 o 
  -4   3   4      145.28      154.83      1.11 o 
  -3   3   4     1123.19     1116.89      7.57 o 
  -2   3   4      908.88      879.15      6.90 o 
  -1   3   4        5.70        5.97      0.26 o 
   0   3   4      168.41      166.08      1.92 o 
   1   3   4      478.78      487.66      1.94 o 
   2   3   4      277.78      277.02      2.05 o 
   3   3   4       38.18       34.86      0.65 o 
   4   3   4      264.61      272.30      2.95 o 
   5   3   4      103.56      105.52      1.59 o 
   6   3   4       35.44       36.30      1.02 o 
   7   3   4        0.66        0.79      0.21 o 
  -9   4   4       58.12       59.97      1.40 o 
  -8   4   4        8.15        7.12      0.45 o 
  -7   4   4       18.72       18.76      0.67 o 
  -6   4   4        4.75        4.93      0.31 o 
  -5   4   4       52.91       52.44      0.78 o 
  -4   4   4      629.10      621.51      6.46 o 
  -3   4   4       23.29       22.48      0.51 o 
  -2   4   4       44.04       44.74      0.70 o 
  -1   4   4      431.47      438.88      2.86 o 
   0   4   4      147.08      143.65      1.31 o 
   1   4   4       25.24       29.79      0.55 o 
   2   4   4        0.07        0.64      0.26 o 
   3   4   4       87.91       90.96      1.15 o 
   4   4   4      363.16      367.14      3.54 o 
   5   4   4       22.12       23.07      1.13 o 
   6   4   4        6.88        8.37      0.83 o 
  -9   5   4      127.44      131.18      3.07 o 
  -8   5   4       11.37       13.33      0.61 o 
  -7   5   4      176.09      189.72      3.18 o 
  -6   5   4        9.71       11.03      0.67 o 
  -5   5   4      260.16      250.83      3.33 o 
  -4   5   4      167.87      168.73      1.97 o 
  -3   5   4      132.04      122.67      1.73 o 
  -2   5   4       13.27       14.68      0.53 o 
  -1   5   4      733.48      741.72      4.99 o 
   0   5   4        5.99        7.43      0.29 o 
   1   5   4      152.09      153.44      2.17 o 
   2   5   4        0.20        0.66      0.16 o 
   3   5   4       37.85       36.14      0.93 o 
   4   5   4       34.49       34.62      1.32 o 
   5   5   4      141.22      138.33      3.04 o 
  -9   6   4        5.53        4.56      0.59 o 
  -8   6   4       57.38       61.59      2.10 o 
  -7   6   4       47.66       43.98      1.68 o 
  -6   6   4      104.90      104.87      2.47 o 
  -5   6   4      244.85      253.65      3.30 o 
  -4   6   4        8.80        9.71      0.44 o 
  -3   6   4      350.31      351.52      4.07 o 
  -2   6   4       19.71       20.78      0.52 o 
  -1   6   4        0.95        1.04      0.25 o 
   0   6   4      131.58      129.04      1.90 o 
   1   6   4        6.25        8.78      0.56 o 
   2   6   4       18.40       21.41      0.73 o 
   3   6   4      170.12      161.70      2.44 o 
   4   6   4        0.39        0.65      0.15 o 
  -8   7   4      341.87      351.21     19.57 o 
  -7   7   4       62.06       65.29      6.27 o 
  -6   7   4        0.50        0.71      0.17 o 
  -5   7   4       12.91       11.63      0.82 o 
  -4   7   4      114.86      114.60      1.97 o 
  -3   7   4      198.30      199.14      2.24 o 
  -2   7   4      242.39      239.54      2.01 o 
  -1   7   4       65.07       65.71      1.03 o 
   0   7   4      505.11      499.27      3.34 o 
   1   7   4      397.98      385.06      3.07 o 
   2   7   4        0.10        0.47      0.16 o 
   3   7   4       41.20       36.17      1.11 o 
  -8   8   4        0.34        0.60      0.35 o 
  -7   8   4       85.80       89.44      5.39 o 
  -6   8   4      106.93      100.89      3.90 o 
  -5   8   4        0.19        0.84      0.49 o 
  -4   8   4      104.56      103.53      1.75 o 
  -3   8   4      272.26      265.05      3.30 o 
  -2   8   4      166.18      162.22      2.22 o 
  -1   8   4      144.99      144.39      2.63 o 
   0   8   4       46.90       41.98      1.17 o 
   1   8   4      320.53      311.78      6.22 o 
   2   8   4      196.61      190.40      3.10 o 
  -6   9   4       99.25       98.86      2.77 o 
  -5   9   4       32.62       33.60      1.53 o 
  -4   9   4      150.22      143.36      2.19 o 
  -3   9   4       82.98       88.62      1.77 o 
  -2   9   4       17.99       19.78      1.25 o 
  -1   9   4      252.67      260.12      4.62 o 
   0   9   4       94.58       92.06      2.98 o 
   1  -9   5      249.93      258.07      4.27 o 
   2  -9   5      223.82      226.27      3.45 o 
   3  -9   5        7.35        8.59      0.66 o 
   4  -9   5        0.11        0.28      0.18 o 
   5  -9   5        2.60        2.64      0.31 o 
  -1  -8   5       65.79       67.28      1.79 o 
   0  -8   5      519.71      527.40      9.74 o 
   1  -8   5       13.30       13.24      0.78 o 
   2  -8   5      118.83      115.73      2.31 o 
   3  -8   5        6.92        7.25      0.69 o 
   4  -8   5      194.02      205.59      4.06 o 
   5  -8   5        1.29        2.74      0.47 o 
   6  -8   5        0.04        0.24      0.17 o 
   7  -8   5       13.22       12.57      0.73 o 
  -3  -7   5      251.05      246.68      4.37 o 
  -2  -7   5       11.17       11.55      0.92 o 
  -1  -7   5       68.20       68.41      1.71 o 
   0  -7   5       17.06       17.38      0.86 o 
   1  -7   5        2.44        1.37      0.38 o 
   2  -7   5      112.36      106.18      2.23 o 
   3  -7   5      185.98      195.50      3.07 o 
   4  -7   5       62.04       58.23      1.29 o 
   5  -7   5       95.88       97.93      2.01 o 
   6  -7   5       60.23       61.30      1.73 o 
   7  -7   5        7.73        8.26      0.58 o 
   8  -7   5        2.17        3.14      0.33 o 
  -4  -6   5       38.97       39.48      1.69 o 
  -3  -6   5        5.90        6.34      0.67 o 
  -2  -6   5       55.00       52.18      2.10 o 
  -1  -6   5      386.10      394.64      3.88 o 
   0  -6   5      120.34      121.94      2.63 o 
   1  -6   5      472.41      479.71     10.46 o 
   2  -6   5        4.99        6.21      0.51 o 
   3  -6   5      114.78      117.50      1.73 o 
   4  -6   5       36.86       35.43      0.80 o 
   5  -6   5       10.29       13.48      0.63 o 
   6  -6   5        0.08        0.85      0.20 o 
   7  -6   5      124.24      119.15      2.42 o 
   8  -6   5        3.86        4.44      0.43 o 
  -5  -5   5       38.31       38.99      2.44 o 
  -4  -5   5      121.97      124.84      2.86 o 
  -3  -5   5      135.61      142.04      2.97 o 
  -2  -5   5       31.69       33.26      1.93 o 
  -1  -5   5        2.14        2.48      0.24 o 
   0  -5   5      244.40      239.27      2.24 o 
   1  -5   5      314.63      322.80      3.61 o 
   2  -5   5       50.84       47.70      0.87 o 
   3  -5   5       22.87       22.18      0.61 o 
   4  -5   5     1320.51     1274.85      8.51 o 
   5  -5   5      251.91      244.14      2.11 o 
   6  -5   5       47.75       44.66      1.69 o 
   7  -5   5       19.12       18.75      1.15 o 
   8  -5   5       98.77      101.15      1.87 o 
   9  -5   5      125.06      122.79      2.55 o 
  -6  -4   5       43.71       42.46      1.47 o 
  -5  -4   5       34.70       34.42      1.39 o 
  -4  -4   5       41.58       42.52      1.56 o 
  -3  -4   5       42.84       42.62      1.19 o 
  -2  -4   5      502.50      513.89      4.76 o 
  -1  -4   5        6.10        6.61      0.45 o 
   0  -4   5        1.97        3.20      0.25 o 
   1  -4   5       43.54       42.47      0.79 o 
   2  -4   5     1138.83     1101.40      5.17 o 
   3  -4   5      237.13      234.13      1.56 o 
   4  -4   5      179.09      179.16      1.41 o 
   5  -4   5        0.66        1.64      0.24 o 
   6  -4   5      308.39      317.87      5.47 o 
   7  -4   5      124.35      132.97      2.29 o 
   8  -4   5        0.13        0.26      0.19 o 
   9  -4   5        7.60        9.54      0.69 o 
  -7  -3   5       31.42       31.97      1.65 o 
  -6  -3   5       10.89       11.12      0.71 o 
  -5  -3   5       51.41       52.55      1.45 o 
  -4  -3   5      125.35      121.27      1.81 o 
  -3  -3   5       53.02       53.16      2.23 o 
  -2  -3   5      146.95      143.85      5.26 o 
  -1  -3   5       40.91       42.74      1.52 o 
   0  -3   5      635.11      641.20      3.35 o 
   1  -3   5      377.94      386.39      3.84 o 
   2  -3   5      164.49      163.92      2.08 o 
   3  -3   5      355.90      344.98      2.02 o 
   4  -3   5       83.81       83.55      1.73 o 
   5  -3   5       55.70       50.23      1.12 o 
   6  -3   5      213.79      202.66      2.41 o 
   7  -3   5       64.82       64.48      1.90 o 
   8  -3   5       57.27       57.34      1.57 o 
   9  -3   5        0.60        0.14      0.15 o 
  -7  -2   5      167.44      166.10      5.79 o 
  -6  -2   5      121.87      122.65      2.63 o 
  -5  -2   5       71.15       72.78      1.93 o 
  -4  -2   5        6.43        6.95      0.47 o 
  -3  -2   5      362.16      373.96      3.97 o 
  -2  -2   5       95.28       98.26      1.94 o 
  -1  -2   5        6.57        5.75      1.51 o 
   0  -2   5       19.61       23.87      0.60 o 
   1  -2   5      138.26      133.04      1.24 o 
   2  -2   5      173.45      170.63      1.36 o 
   3  -2   5        6.81        8.78      0.29 o 
   4  -2   5      116.64      113.62      1.67 o 
   5  -2   5       88.62       85.77      1.50 o 
   6  -2   5        0.26        0.45      0.11 o 
   7  -2   5        0.47        0.86      0.15 o 
   8  -2   5      179.96      169.93      3.39 o 
   9  -2   5        3.80        3.08      0.48 o 
  -8  -1   5        2.55        5.64      3.66 o 
  -7  -1   5       48.82       46.92      1.84 o 
  -6  -1   5      394.02      393.29      5.08 o 
  -5  -1   5      618.00      617.17      5.39 o 
  -4  -1   5       34.86       36.86      0.91 o 
  -3  -1   5      132.39      126.10      1.85 o 
  -2  -1   5      241.57      232.74     11.49 o 
  -1  -1   5     1601.87     1584.38      9.93 o 
   0  -1   5        1.57        0.79      0.14 o 
   1  -1   5       34.69       32.30      0.65 o 
   2  -1   5     1860.53     1928.67      4.73 o 
   3  -1   5     1015.78      970.56      4.88 o 
   4  -1   5        1.90        3.43      0.28 o 
   5  -1   5       45.57       45.20      1.01 o 
   6  -1   5       35.56       33.72      0.94 o 
   7  -1   5      166.19      166.53      2.92 o 
   8  -1   5        0.91        0.98      0.17 o 
  -8   0   5       86.15       87.06      2.61 o 
  -7   0   5       70.68       68.62      1.68 o 
  -6   0   5        2.29        1.84      0.23 o 
  -5   0   5      135.55      132.29      1.89 o 
  -4   0   5        0.82        3.31      1.52 o 
  -3   0   5       47.36       50.86      1.13 o 
  -2   0   5       44.81       47.36      0.81 o 
  -1   0   5      306.99      320.73      3.31 o 
   0   0   5      570.29      584.03      3.78 o 
   1   0   5      789.92      768.27      7.96 o 
   2   0   5       47.06       50.67      1.18 o 
   3   0   5       47.99       52.07      1.65 o 
   4   0   5       94.15       85.24      1.07 o 
   5   0   5       27.54       27.47      0.77 o 
   6   0   5        1.90        2.00      0.23 o 
   7   0   5        9.87        9.23      0.77 o 
   8   0   5       57.00       55.72      1.39 o 
  -9   1   5       19.94       18.50      0.98 o 
  -8   1   5       23.64       24.53      0.91 o 
  -7   1   5        0.34        0.20      0.19 o 
  -6   1   5       68.10       69.55      1.34 o 
  -5   1   5      461.45      461.63      3.27 o 
  -4   1   5      656.96      649.26      6.48 o 
  -3   1   5      102.69       99.72      2.04 o 
  -2   1   5      999.16     1012.69     12.65 o 
  -1   1   5       85.28       82.01      0.95 o 
   0   1   5      288.52      274.31     16.74 o 
   1   1   5      123.24      128.53      1.59 o 
   2   1   5       87.94       80.06      1.41 o 
   3   1   5       51.04       53.34      0.94 o 
   4   1   5      673.30      666.56      7.85 o 
   5   1   5        4.21        4.66      0.42 o 
   6   1   5      130.94      130.06      1.84 o 
   7   1   5       76.22       74.73      1.51 o 
   8   1   5        0.16        0.34      0.14 o 
  -9   2   5       26.90       25.70      1.11 o 
  -8   2   5       92.21       98.24      2.02 o 
  -7   2   5       64.01       65.36      1.21 o 
  -6   2   5       14.93       12.91      0.57 o 
  -5   2   5        8.74        9.68      0.46 o 
  -4   2   5      165.59      160.55      1.70 o 
  -3   2   5      505.76      503.01      6.53 o 
  -2   2   5        0.70        0.59      0.10 o 
  -1   2   5      749.23      777.94      4.09 o 
   0   2   5      753.76      754.19      3.99 o 
   1   2   5        0.43        0.63      0.11 o 
   2   2   5      347.75      330.50      2.76 o 
   3   2   5      224.81      229.00      1.95 o 
   4   2   5        0.26        1.33      0.24 o 
   5   2   5       50.30       51.69      1.22 o 
   6   2   5        0.19        0.24      0.11 o 
   7   2   5       87.76       83.83      1.76 o 
  -9   3   5       57.26       62.87      1.73 o 
  -8   3   5        7.70        8.43      0.50 o 
  -7   3   5      224.02      235.62      2.48 o 
  -6   3   5       22.78       23.48      0.72 o 
  -5   3   5        0.33        0.73      0.14 o 
  -4   3   5      331.57      322.99      2.99 o 
  -3   3   5     1947.79     1845.81      8.63 o 
  -2   3   5      470.48      482.46      5.33 o 
  -1   3   5       81.43       85.76      1.32 o 
   0   3   5        1.14        2.25      0.13 o 
   1   3   5      995.60      976.92      4.05 o 
   2   3   5      198.50      189.04      2.67 o 
   3   3   5       64.24       64.97      1.07 o 
   4   3   5       78.10       75.39      1.27 o 
   5   3   5      482.81      466.94      4.06 o 
   6   3   5      187.47      184.82      2.37 o 
   7   3   5        8.91        8.88      0.81 o 
  -9   4   5       37.23       38.74      1.32 o 
  -8   4   5       33.85       36.23      1.03 o 
  -7   4   5       24.65       26.35      0.81 o 
  -6   4   5       93.82       91.25      1.48 o 
  -5   4   5      132.09      129.42      1.99 o 
  -4   4   5       54.88       57.79      1.57 o 
  -3   4   5       30.38       27.59      1.06 o 
  -2   4   5      124.01      122.92      1.69 o 
  -1   4   5      224.06      231.04      2.27 o 
   0   4   5       23.62       27.71      0.84 o 
   1   4   5       39.41       37.35      1.01 o 
   2   4   5      227.75      226.60      3.90 o 
   3   4   5       91.63       90.57      2.15 o 
   4   4   5       62.24       58.71      1.78 o 
   5   4   5        4.90        6.16      0.63 o 
   6   4   5       83.69       86.67      3.49 o 
  -9   5   5       19.29       20.72      1.27 o 
  -8   5   5      253.10      250.59      4.00 o 
  -7   5   5       15.40       15.57      0.95 o 
  -6   5   5       46.29       47.46      1.60 o 
  -5   5   5        9.22        9.62      0.70 o 
  -4   5   5      176.07      171.96      3.38 o 
  -3   5   5       69.62       75.89      1.63 o 
  -2   5   5       78.04       82.06      1.27 o 
  -1   5   5      365.90      366.40      2.75 o 
   0   5   5      163.53      169.54      2.59 o 
   1   5   5      176.19      180.65      2.88 o 
   2   5   5      300.50      296.85      5.81 o 
   3   5   5       81.36       81.61      2.90 o 
   4   5   5      177.81      186.04      3.39 o 
   5   5   5       10.74       14.52      3.52 o 
  -9   6   5        2.38        2.30      0.62 o 
  -8   6   5        2.22        1.36      0.58 o 
  -7   6   5      146.84      154.99      3.28 o 
  -6   6   5      141.16      140.06      2.30 o 
  -5   6   5       55.51       57.89      1.42 o 
  -4   6   5        0.96        0.77      0.18 o 
  -3   6   5      257.82      259.45      2.05 o 
  -2   6   5       68.01       70.48      1.02 o 
  -1   6   5        7.24        7.04      0.35 o 
   0   6   5       61.64       57.58      1.28 o 
   1   6   5        5.77        5.61      0.34 o 
   2   6   5       26.39       29.49      0.91 o 
   3   6   5        0.02        0.68      0.55 o 
   4   6   5       41.36       44.99      1.76 o 
  -8   7   5       52.25       54.66      2.10 o 
  -7   7   5        6.98        5.68      0.68 o 
  -6   7   5       15.21       14.54      1.01 o 
  -5   7   5      432.45      439.39      9.00 o 
  -4   7   5      199.08      195.54      2.63 o 
  -3   7   5       26.41       27.25      0.97 o 
  -2   7   5      206.43      206.33      1.84 o 
  -1   7   5      190.15      192.45      2.10 o 
   0   7   5      248.31      250.51      2.47 o 
   1   7   5       87.65       88.71      1.48 o 
   2   7   5       25.72       25.75      1.17 o 
   3   7   5      170.40      172.89      3.73 o 
  -7   8   5       80.30       83.54      2.59 o 
  -6   8   5        8.14       10.31      1.42 o 
  -5   8   5       12.37       13.05      0.95 o 
  -4   8   5       10.31       10.55      0.79 o 
  -3   8   5        0.16        0.71      0.14 o 
  -2   8   5        1.91        1.96      0.36 o 
  -1   8   5       56.76       58.36      1.98 o 
   0   8   5        0.01        0.01      0.11 o 
   1   8   5       73.57       76.92      1.67 o 
  -5   9   5       43.56       44.43      1.80 o 
  -4   9   5       22.60       24.84      1.06 o 
  -3   9   5      293.72      284.90      6.12 o 
  -2   9   5       46.00       45.66      1.58 o 
  -1   9   5       68.73       66.39      2.37 o 
   3  -9   6        3.88        4.32      0.50 o 
  -1  -8   6       41.12       42.92      1.88 o 
   0  -8   6       73.56       76.08      1.96 o 
   1  -8   6       48.25       48.69      1.57 o 
   2  -8   6        4.28        5.71      0.52 o 
   3  -8   6      251.35      250.13      3.43 o 
   4  -8   6       12.80       16.01      0.85 o 
   5  -8   6       32.55       34.66      1.31 o 
   6  -8   6        0.46        0.65      0.40 o 
  -2  -7   6       21.92       22.53      1.68 o 
  -1  -7   6        5.83        5.17      0.48 o 
   0  -7   6      165.06      164.57      2.73 o 
   1  -7   6      261.42      258.41      4.27 o 
   2  -7   6        1.36        2.00      0.37 o 
   3  -7   6      136.50      136.81      2.14 o 
   4  -7   6       26.11       23.88      0.86 o 
   5  -7   6      110.66      119.03      2.30 o 
   6  -7   6      164.67      159.84      2.94 o 
   7  -7   6       15.57       15.24      0.96 o 
  -4  -6   6        0.03        0.29      0.36 o 
  -3  -6   6       99.63      103.57      5.80 o 
  -2  -6   6      283.67      288.37      4.60 o 
  -1  -6   6      418.82      415.75      6.46 o 
   0  -6   6       34.62       34.39      1.42 o 
   1  -6   6        1.07        1.27      0.24 o 
   2  -6   6      169.31      159.42      2.56 o 
   3  -6   6        0.50        0.84      0.20 o 
   4  -6   6       24.54       24.96      1.14 o 
   5  -6   6       52.89       48.83      1.25 o 
   6  -6   6       61.35       68.23      1.85 o 
   7  -6   6      126.28      129.88      2.63 o 
   8  -6   6        0.12        0.51      0.21 o 
  -5  -5   6       72.22       72.04      2.35 o 
  -4  -5   6      377.46      373.04      5.15 o 
  -3  -5   6        4.77        5.80      0.59 o 
  -2  -5   6       25.62       27.66      1.01 o 
  -1  -5   6       78.57       83.03      1.93 o 
   0  -5   6      392.85      385.02      3.04 o 
   1  -5   6      131.43      130.03      1.59 o 
   2  -5   6      301.98      299.53      2.74 o 
   3  -5   6       13.32       14.08      0.51 o 
   4  -5   6      564.84      579.45      5.14 o 
   5  -5   6       28.14       24.36      0.82 o 
   6  -5   6        0.11        1.74      1.72 o 
   7  -5   6      244.80      246.41      4.26 o 
   8  -5   6       89.67       82.96      2.02 o 
  -6  -4   6        4.63        4.61      0.56 o 
  -5  -4   6       15.22       15.67      1.03 o 
  -4  -4   6        6.03        7.79      0.90 o 
  -3  -4   6        0.79        2.75      0.48 o 
  -2  -4   6      103.13      114.19      1.98 o 
  -1  -4   6      175.46      173.35      2.83 o 
   0  -4   6      175.53      162.15      2.67 o 
   1  -4   6       59.20       62.92      1.04 o 
   2  -4   6       48.64       46.75      0.80 o 
   3  -4   6       11.71       11.75      0.39 o 
   4  -4   6       46.65       48.51      0.86 o 
   5  -4   6      401.19      374.86      3.00 o 
   6  -4   6      287.98      277.04      3.16 o 
   7  -4   6       20.45       17.64      0.87 o 
   8  -4   6       19.82       23.17      1.32 o 
  -6  -3   6      119.04      117.88      2.41 o 
  -5  -3   6      347.35      345.51      4.27 o 
  -4  -3   6       37.44       38.10      1.18 o 
  -3  -3   6       98.17       92.02      1.80 o 
  -2  -3   6       10.44       13.03      0.78 o 
  -1  -3   6      141.59      131.37      4.28 o 
   0  -3   6       70.67       66.01      1.30 o 
   1  -3   6      257.95      243.22      3.68 o 
   2  -3   6       40.80       39.63      0.91 o 
   3  -3   6     1296.78     1254.73      4.49 o 
   4  -3   6        3.31        5.33      0.34 o 
   5  -3   6        2.49        1.92      0.27 o 
   6  -3   6       20.82       21.49      0.66 o 
   7  -3   6      257.90      253.40      3.90 o 
   8  -3   6        0.21        0.33      0.68 o 
  -7  -2   6      126.60      120.30      9.73 o 
  -6  -2   6       23.90       25.49      1.15 o 
  -5  -2   6        0.02        1.40      0.26 o 
  -4  -2   6      119.85      135.05      2.71 o 
  -3  -2   6      316.31      321.14      3.93 o 
  -2  -2   6        1.52        1.66      0.27 o 
  -1  -2   6        8.36       10.61      0.52 o 
   0  -2   6       62.38       62.28      1.20 o 
   1  -2   6      803.76      771.14      3.78 o 
   2  -2   6      172.32      176.09      1.63 o 
   3  -2   6        1.48        2.40      0.30 o 
   4  -2   6      151.28      157.75      2.44 o 
   5  -2   6      343.48      354.65      3.58 o 
   6  -2   6       45.04       39.28      1.53 o 
   7  -2   6       36.33       33.49      1.11 o 
   8  -2   6       26.49       30.55      1.47 o 
  -8  -1   6      143.67      129.53     10.21 o 
  -7  -1   6       18.47       17.57      2.69 o 
  -6  -1   6      406.26      416.82      6.05 o 
  -5  -1   6        5.31        4.60      0.38 o 
  -4  -1   6        1.11        1.02      0.16 o 
  -3  -1   6       83.72       85.78      2.94 o 
  -2  -1   6      842.89      857.94      6.03 o 
  -1  -1   6      127.33      132.81      2.12 o 
   0  -1   6       26.29       22.90      0.82 o 
   1  -1   6      104.63      103.20      1.44 o 
   2  -1   6      938.93      911.27      4.49 o 
   3  -1   6      133.62      131.34      2.59 o 
   4  -1   6       17.82       15.70      0.58 o 
   5  -1   6       12.93        8.33      0.66 o 
   6  -1   6      333.22      324.98      3.29 o 
   7  -1   6        8.60        8.85      0.58 o 
   8  -1   6       56.43       58.28      2.03 o 
  -8   0   6      154.26      153.23      3.59 o 
  -7   0   6        0.77        0.42      0.14 o 
  -6   0   6        7.06        6.02      0.54 o 
  -5   0   6       93.69       90.49      1.80 o 
  -4   0   6      354.59      363.84      4.75 o 
  -3   0   6       69.39       69.91      1.12 o 
  -2   0   6        0.25        0.33      0.12 o 
  -1   0   6        0.08        0.18      0.07 o 
   0   0   6      156.71      149.49      2.35 o 
   1   0   6      106.31      110.52      2.07 o 
   2   0   6       76.20       78.24      1.53 o 
   3   0   6      266.39      278.70      4.09 o 
   4   0   6      348.24      346.68      3.38 o 
   5   0   6        0.41        0.69      0.15 o 
   6   0   6        0.03        0.00      0.16 o 
   7   0   6       33.55       33.32      1.03 o 
   8   0   6       28.78       26.78      0.98 o 
  -8   1   6      114.18      118.50      2.08 o 
  -7   1   6      344.99      336.46      3.97 o 
  -6   1   6      234.02      230.18      2.94 o 
  -5   1   6        7.78        7.86      0.46 o 
  -4   1   6       42.99       39.99      0.98 o 
  -3   1   6      329.49      329.45      3.52 o 
  -2   1   6       11.85       12.74      0.46 o 
  -1   1   6      194.55      194.98      1.57 o 
   0   1   6      150.22      170.37      4.07 o 
   1   1   6      576.75      566.02     15.65 o 
   2   1   6      251.40      230.93      2.87 o 
   3   1   6        1.03        0.97      0.15 o 
   4   1   6      240.50      238.68      2.25 o 
   5   1   6      297.37      289.66      2.71 o 
   6   1   6       62.84       60.71      1.79 o 
   7   1   6      172.77      173.64      2.40 o 
  -8   2   6       77.88       83.57      1.66 o 
  -7   2   6        1.66        1.95      0.25 o 
  -6   2   6      139.63      131.49      1.98 o 
  -5   2   6      278.12      268.89      2.99 o 
  -4   2   6      239.03      242.00      2.62 o 
  -3   2   6        0.06        0.42      0.16 o 
  -2   2   6        5.14        8.79      0.33 o 
  -1   2   6      301.75      284.88      2.28 o 
   0   2   6        2.08        1.38      0.22 o 
   1   2   6        9.72        7.61      0.36 o 
   2   2   6       39.36       38.39      0.89 o 
   3   2   6       30.05       29.42      0.69 o 
   4   2   6       17.23       19.28      0.65 o 
   5   2   6      139.22      141.08      3.17 o 
   6   2   6        2.05        1.97      0.39 o 
   7   2   6        1.51        1.24      0.16 o 
  -9   3   6        1.23        1.61      0.31 o 
  -8   3   6       33.54       32.21      1.02 o 
  -7   3   6      145.89      138.08      2.78 o 
  -6   3   6      209.27      206.33      2.74 o 
  -5   3   6      351.55      355.50      2.83 o 
  -4   3   6      126.48      124.07      1.71 o 
  -3   3   6      228.82      232.30      3.02 o 
  -2   3   6       29.38       32.81      0.80 o 
  -1   3   6       15.98       15.83      0.56 o 
   0   3   6      606.42      611.05      4.62 o 
   1   3   6      566.13      558.47      4.76 o 
   2   3   6        1.54        2.12      0.27 o 
   3   3   6      519.61      512.89      4.27 o 
   4   3   6      299.65      303.19      4.05 o 
   5   3   6       72.96       74.19      2.13 o 
   6   3   6        9.83       10.33      0.86 o 
  -8   4   6       73.40       76.53      5.16 o 
  -7   4   6        3.23        3.61      0.50 o 
  -6   4   6        0.54        0.80      0.18 o 
  -5   4   6       69.05       72.65      1.50 o 
  -4   4   6        5.46        5.08      0.38 o 
  -3   4   6       91.74       88.86      1.57 o 
  -2   4   6      554.10      552.98      5.61 o 
  -1   4   6       65.34       72.75      1.58 o 
   0   4   6      100.80      109.64      1.33 o 
   1   4   6       28.38       29.90      0.95 o 
   2   4   6      116.09      117.74      2.01 o 
   3   4   6       26.66       25.50      1.00 o 
   4   4   6       16.09       17.08      1.00 o 
   5   4   6        9.43        9.08      0.80 o 
  -8   5   6      156.38      160.97      7.19 o 
  -7   5   6       22.60       20.67      1.17 o 
  -6   5   6      229.71      229.09      9.26 o 
  -5   5   6      384.01      391.00      4.78 o 
  -4   5   6      435.91      421.78      4.67 o 
  -3   5   6        0.19        0.51      0.16 o 
  -2   5   6       13.13       11.10      0.50 o 
  -1   5   6      163.81      157.71      2.14 o 
   0   5   6      212.23      218.95      1.95 o 
   1   5   6       25.55       25.74      0.91 o 
   2   5   6      165.89      167.70      2.51 o 
   3   5   6       97.47       98.80      2.05 o 
   4   5   6      207.02      205.74      3.88 o 
  -8   6   6        4.12        4.41      0.67 o 
  -7   6   6      154.89      159.47      7.64 o 
  -6   6   6       36.70       41.23      1.62 o 
  -5   6   6       29.48       29.98      1.35 o 
  -4   6   6       10.69       12.07      1.43 o 
  -3   6   6      414.88      423.72      4.58 o 
  -2   6   6        1.93        2.04      0.26 o 
  -1   6   6       18.36       19.19      0.71 o 
   0   6   6        0.01        0.34      0.22 o 
   1   6   6        6.66        7.14      0.51 o 
   2   6   6       25.78       25.43      1.03 o 
   3   6   6       19.62       20.59      1.00 o 
  -7   7   6       24.69       27.35      1.48 o 
  -6   7   6      111.98      116.71      5.02 o 
  -5   7   6      305.07      312.63      4.65 o 
  -4   7   6        2.72        2.87      0.43 o 
  -3   7   6       27.58       27.66      0.90 o 
  -2   7   6      129.09      132.67      1.54 o 
  -1   7   6      158.26      170.99      3.11 o 
   0   7   6       13.50       14.66      0.79 o 
   1   7   6       61.08       57.61      1.95 o 
   2   7   6       44.66       47.55      1.49 o 
  -6   8   6        9.52       11.66      0.95 o 
  -5   8   6       34.52       35.38      1.60 o 
  -4   8   6      380.52      384.24      9.22 o 
  -3   8   6        3.13        3.57      0.34 o 
  -2   8   6        2.26        2.56      0.44 o 
  -1   8   6        2.68        2.29      0.40 o 
   0   8   6      113.23      121.99      2.43 o 
   1  -8   7        2.88        3.01      0.37 o 
   2  -8   7       33.13       35.88      1.35 o 
   3  -8   7      153.93      150.13      2.71 o 
   4  -8   7        5.20        5.27      0.65 o 
   5  -8   7        2.53        3.69      0.93 o 
  -1  -7   7       71.12       74.72      2.47 o 
   0  -7   7      137.04      137.55      2.61 o 
   1  -7   7       21.54       21.01      0.99 o 
   2  -7   7       24.19       28.06      1.13 o 
   3  -7   7       24.27       26.25      0.83 o 
   4  -7   7      139.96      143.59      2.67 o 
   5  -7   7        3.95        4.62      0.61 o 
   6  -7   7      128.83      132.45      3.34 o 
  -3  -6   7        0.33        0.61      0.29 o 
  -2  -6   7      144.43      151.08      3.39 o 
  -1  -6   7        0.41        0.51      0.25 o 
   0  -6   7        0.45        0.45      0.17 o 
   1  -6   7      104.24      106.76      2.12 o 
   2  -6   7      265.01      261.83      3.45 o 
   3  -6   7        2.12        2.06      0.25 o 
   4  -6   7       13.27       13.95      0.65 o 
   5  -6   7        0.06        0.00      0.27 o 
   6  -6   7       70.65       73.39      2.00 o 
   7  -6   7        9.47        7.60      0.64 o 
  -4  -5   7        8.86       10.38      0.93 o 
  -3  -5   7      192.64      196.51      2.96 o 
  -2  -5   7      288.88      299.12      3.49 o 
  -1  -5   7      473.70      478.68      5.02 o 
   0  -5   7      163.62      173.34      3.71 o 
   1  -5   7       26.25       25.16      0.75 o 
   2  -5   7       94.52       98.47      1.90 o 
   3  -5   7      451.35      447.56      4.32 o 
   4  -5   7       12.36       12.25      0.59 o 
   5  -5   7       40.23       40.54      1.13 o 
   6  -5   7        0.20        0.21      0.16 o 
   7  -5   7      236.56      254.21      4.49 o 
  -5  -4   7       49.55       51.76      1.99 o 
  -4  -4   7        4.34        4.32      0.44 o 
  -3  -4   7      347.69      347.91      3.81 o 
  -2  -4   7       29.99       27.07      1.02 o 
  -1  -4   7        6.67        5.95      0.46 o 
   0  -4   7      186.52      200.53      3.02 o 
   1  -4   7      279.78      271.66      2.53 o 
   2  -4   7       85.27       86.60      1.27 o 
   3  -4   7        1.71        2.31      0.22 o 
   4  -4   7       41.56       39.90      0.85 o 
   5  -4   7      249.53      263.99      4.07 o 
   6  -4   7        6.94        8.72      0.57 o 
   7  -4   7        0.88        0.84      0.21 o 
   8  -4   7      136.28      130.24      4.68 o 
  -6  -3   7       67.71       67.29      2.25 o 
  -5  -3   7       25.10       21.78      1.00 o 
  -4  -3   7       70.16       75.02      1.77 o 
  -3  -3   7       79.60       73.63      2.05 o 
  -2  -3   7      177.21      180.19      3.05 o 
  -1  -3   7      111.46      117.69      2.37 o 
   0  -3   7      497.44      487.40      4.96 o 
   1  -3   7      153.76      154.96      3.23 o 
   2  -3   7        5.81        5.58      0.31 o 
   3  -3   7        1.87        1.85      0.22 o 
   4  -3   7      263.89      265.56      4.57 o 
   5  -3   7       31.37       29.39      0.88 o 
   6  -3   7      158.69      165.19      2.17 o 
   7  -3   7      119.11      113.43      2.33 o 
   8  -3   7       16.46       15.58      0.93 o 
  -6  -2   7        3.98        4.57      0.41 o 
  -5  -2   7       29.79       32.26      1.47 o 
  -4  -2   7      425.38      440.73      5.17 o 
  -3  -2   7       15.51       17.44      1.07 o 
  -2  -2   7       59.85       58.81      1.73 o 
  -1  -2   7       83.72       93.03      1.67 o 
   0  -2   7        0.52        0.60      0.11 o 
   1  -2   7      121.18      122.65      1.55 o 
   2  -2   7       24.50       21.74      0.64 o 
   3  -2   7        0.82        0.85      0.17 o 
   4  -2   7      272.28      279.55      3.82 o 
   5  -2   7        7.33        7.59      0.45 o 
   6  -2   7       15.48       12.51      0.75 o 
   7  -2   7        0.03        0.50      0.24 o 
   8  -2   7       47.97       46.97      1.58 o 
  -7  -1   7       37.05       36.15      1.20 o 
  -6  -1   7      142.27      138.37      3.31 o 
  -5  -1   7        1.64        0.85      0.17 o 
  -4  -1   7        0.05        0.00      0.13 o 
  -3  -1   7      198.68      211.89      3.38 o 
  -2  -1   7      453.00      476.16      4.76 o 
  -1  -1   7      114.00      114.01      2.02 o 
   0  -1   7       47.65       49.62      1.69 o 
   1  -1   7      725.95      737.97     10.62 o 
   2  -1   7      699.72      698.70      4.77 o 
   3  -1   7       36.21       37.50      1.37 o 
   4  -1   7      102.33       95.75      1.83 o 
   5  -1   7      334.87      332.75      3.08 o 
   6  -1   7      625.29      617.94      5.63 o 
   7  -1   7        9.16        7.71      0.56 o 
  -7   0   7       15.66       14.76      0.77 o 
  -6   0   7        3.41        4.82      0.42 o 
  -5   0   7      143.07      135.03      3.46 o 
  -4   0   7       15.52       14.22      0.73 o 
  -3   0   7       19.42       17.16      0.85 o 
  -2   0   7       27.36       30.53      1.23 o 
  -1   0   7      173.54      174.35      2.74 o 
   0   0   7        0.34        0.33      0.08 o 
   1   0   7       76.52       80.47      3.16 o 
   2   0   7      129.51      122.77      2.26 o 
   3   0   7      359.80      359.62      3.46 o 
   4   0   7       67.57       66.64      1.28 o 
   5   0   7       20.28       20.01      0.75 o 
   6   0   7       13.16       14.74      0.73 o 
   7   0   7       56.31       56.85      1.53 o 
  -8   1   7       18.60       16.98      0.86 o 
  -7   1   7      124.14      125.28      2.13 o 
  -6   1   7       15.63       15.32      0.99 o 
  -5   1   7       18.51       19.13      0.81 o 
  -4   1   7        9.30       10.85      0.63 o 
  -3   1   7      898.92      868.98      4.15 o 
  -2   1   7      285.38      279.56      2.67 o 
  -1   1   7      192.81      179.87      2.19 o 
   0   1   7      187.90      204.52      9.25 o 
   1   1   7      183.53      175.30      2.91 o 
   2   1   7       85.97       80.25      1.97 o 
   3   1   7      127.89      126.29      1.66 o 
   4   1   7       23.97       25.71      0.79 o 
   5   1   7      101.96      106.65      1.57 o 
   6   1   7       31.69       29.34      0.94 o 
   7   1   7      153.77      161.24      2.75 o 
  -8   2   7        0.98        1.07      0.39 o 
  -7   2   7      184.66      187.41      4.55 o 
  -6   2   7      181.92      180.39      2.30 o 
  -5   2   7      172.54      168.55      2.15 o 
  -4   2   7       38.40       39.06      1.16 o 
  -3   2   7       89.77       88.78      1.92 o 
  -2   2   7      151.42      156.39      1.96 o 
  -1   2   7       40.92       40.47      0.91 o 
   0   2   7        9.06        8.12      0.60 o 
   1   2   7        0.11        0.05      0.25 o 
   2   2   7      384.90      380.26      4.44 o 
   3   2   7        3.56        3.15      0.32 o 
   4   2   7       11.13       12.11      0.70 o 
   5   2   7       18.47       19.09      0.94 o 
   6   2   7       19.26       18.12      1.29 o 
  -8   3   7      212.29      218.93      4.56 o 
  -7   3   7       74.14       72.90      3.40 o 
  -6   3   7        0.97        1.29      0.28 o 
  -5   3   7      139.42      137.22      2.24 o 
  -4   3   7      800.94      744.94      6.10 o 
  -3   3   7       42.05       42.09      1.15 o 
  -2   3   7       63.88       60.47      1.18 o 
  -1   3   7      112.83      109.46      2.31 o 
   0   3   7      706.20      696.28      5.85 o 
   1   3   7        2.65        2.39      0.35 o 
   2   3   7       31.40       30.14      1.04 o 
   3   3   7       96.81       96.75      1.97 o 
   4   3   7      359.89      355.80      4.00 o 
   5   3   7        2.56        2.16      0.26 o 
  -8   4   7       51.19       53.96      2.05 o 
  -7   4   7       68.81       66.55      2.19 o 
  -6   4   7        0.52        2.68      1.33 o 
  -5   4   7       47.75       50.99      2.46 o 
  -4   4   7      132.47      131.22      2.09 o 
  -3   4   7        5.77        6.31      0.39 o 
  -2   4   7       46.26       46.40      1.18 o 
  -1   4   7      201.06      211.88      2.25 o 
   0   4   7        3.78        3.63      0.30 o 
   1   4   7      400.17      397.64      3.73 o 
   2   4   7       16.72       16.24      0.80 o 
   3   4   7        5.34        4.44      0.43 o 
   4   4   7       11.40       11.80      0.74 o 
   5   4   7       49.99       50.92      1.66 o 
  -8   5   7        2.13        2.86      0.53 o 
  -7   5   7       63.37       63.37      2.16 o 
  -6   5   7       32.75       31.62      1.50 o 
  -5   5   7       14.13       15.38      2.05 o 
  -4   5   7      126.68      120.41      2.31 o 
  -3   5   7      160.00      169.60      2.08 o 
  -2   5   7        4.17        4.51      0.34 o 
  -1   5   7      229.45      223.44      2.82 o 
   0   5   7       19.91       20.32      0.73 o 
   1   5   7       82.01       81.52      1.76 o 
   2   5   7       13.54       13.26      0.75 o 
   3   5   7       56.66       61.48      1.71 o 
   4   5   7       34.01       35.04      1.35 o 
  -7   6   7        7.51        7.99      0.77 o 
  -6   6   7       18.71       19.12      1.19 o 
  -5   6   7       17.12       18.39      2.60 o 
  -4   6   7      196.88      193.74      3.40 o 
  -3   6   7      342.17      343.43      3.06 o 
  -2   6   7        0.42        0.37      0.12 o 
  -1   6   7       15.54       16.54      0.68 o 
   0   6   7      460.55      463.81      6.35 o 
   1   6   7       33.64       33.18      1.48 o 
   2   6   7       39.96       41.47      1.38 o 
  -6   7   7      157.82      160.72      3.53 o 
  -5   7   7       36.69       40.65      2.08 o 
  -4   7   7      105.92      103.39      3.38 o 
  -3   7   7        3.90        4.30      0.38 o 
  -2   7   7      518.36      541.89     12.68 o 
  -1   7   7      214.80      225.53      3.13 o 
   0   7   7        7.97        9.40      0.66 o 
   1   7   7        0.53        4.63      4.57 o 
  -4   8   7      134.14      132.09      2.56 o 
  -3   8   7       46.32       48.22      1.50 o 
  -2   8   7        9.01       11.07      0.94 o 
   0  -7   8        1.09        1.83      0.39 o 
   1  -7   8       73.87       75.48      1.97 o 
   2  -7   8        0.02        0.00      0.15 o 
   3  -7   8       53.03       52.73      1.43 o 
   4  -7   8        9.73        8.71      0.69 o 
   5  -7   8      157.09      174.20      3.92 o 
  -2  -6   8       48.01       45.47      1.92 o 
  -1  -6   8       11.96       11.48      0.93 o 
   0  -6   8       63.71       66.61      2.18 o 
   1  -6   8      358.55      348.35      4.04 o 
   2  -6   8        0.88        0.84      0.29 o 
   3  -6   8        0.07        0.19      0.39 o 
   4  -6   8      120.84      117.04      2.01 o 
   5  -6   8       47.03       51.76      2.03 o 
   6  -6   8       19.82       21.01      1.32 o 
  -3  -5   8        3.75        4.08      0.45 o 
  -2  -5   8       66.67       73.73      1.84 o 
  -1  -5   8      150.95      160.17      2.61 o 
   0  -5   8       18.75       18.87      0.86 o 
   1  -5   8        1.52        2.88      0.42 o 
   2  -5   8      215.99      216.60      3.14 o 
   3  -5   8      558.76      548.54      4.88 o 
   4  -5   8       32.82       30.96      1.00 o 
   5  -5   8        2.13        1.88      0.30 o 
   6  -5   8      250.54      255.73      4.06 o 
  -4  -4   8       11.60       10.22      0.71 o 
  -3  -4   8        0.04        0.12      0.18 o 
  -2  -4   8      174.04      167.46      2.67 o 
  -1  -4   8       34.08       34.88      1.41 o 
   0  -4   8       75.72       76.62      1.92 o 
   1  -4   8       18.40       19.58      0.68 o 
   2  -4   8        5.66        6.25      0.43 o 
   3  -4   8       75.71       75.46      1.47 o 
   4  -4   8       35.19       33.88      0.90 o 
   5  -4   8        0.08        0.28      0.15 o 
   6  -4   8        4.63        4.12      0.40 o 
   7  -4   8        1.65        1.66      0.37 o 
  -5  -3   8       16.97       16.71      1.22 o 
  -4  -3   8       68.42       67.67      1.79 o 
  -3  -3   8      101.75      105.93      2.69 o 
  -2  -3   8      213.02      213.82      3.57 o 
  -1  -3   8       27.66       26.46      1.20 o 
   0  -3   8       27.70       29.59      0.88 o 
   1  -3   8      270.02      262.96      3.93 o 
   2  -3   8      649.49      649.48      4.89 o 
   3  -3   8      280.53      275.85      5.25 o 
   4  -3   8       89.14       92.34      1.64 o 
   5  -3   8        6.03        6.53      0.44 o 
   6  -3   8       75.88       82.60      1.63 o 
   7  -3   8       50.83       48.77      2.04 o 
  -6  -2   8       62.92       62.12      1.79 o 
  -5  -2   8       37.72       40.66      1.75 o 
  -4  -2   8       57.37       55.52      1.92 o 
  -3  -2   8       31.50       31.01      1.37 o 
  -2  -2   8      347.17      336.63      4.40 o 
  -1  -2   8      414.68      408.68      3.75 o 
   0  -2   8      253.25      257.60      2.50 o 
   1  -2   8        0.03        0.17      0.09 o 
   2  -2   8       22.37       21.45      0.87 o 
   3  -2   8        1.67        2.49      0.40 o 
   4  -2   8       25.53       28.36      0.90 o 
   5  -2   8       97.58       92.25      1.66 o 
   6  -2   8       22.71       22.46      0.86 o 
   7  -2   8       77.54       82.48      1.71 o 
  -6  -1   8       86.91       97.30      2.78 o 
  -5  -1   8       33.25       36.61      1.64 o 
  -4  -1   8      129.04      123.91      5.70 o 
  -3  -1   8      403.55      409.59      5.01 o 
  -2  -1   8       61.29       57.47      1.46 o 
  -1  -1   8      109.24      109.48      1.86 o 
   0  -1   8       50.72       50.99      1.10 o 
   1  -1   8      242.92      247.05      7.27 o 
   2  -1   8      177.91      187.89      5.13 o 
   3  -1   8      217.21      211.89      2.84 o 
   4  -1   8       71.82       73.18      1.71 o 
   5  -1   8      258.61      257.66      2.78 o 
   6  -1   8       15.04       14.02      0.68 o 
   7  -1   8        2.57        2.02      0.28 o 
  -7   0   8        0.25        0.63      0.16 o 
  -6   0   8        0.08        0.50      0.24 o 
  -5   0   8       23.46       20.83      0.97 o 
  -4   0   8       53.72       61.88      2.01 o 
  -3   0   8       27.06       25.97      1.18 o 
  -2   0   8        1.31        1.50      0.24 o 
  -1   0   8        2.37        2.35      0.31 o 
   0   0   8      177.29      176.16      3.72 o 
   1   0   8      203.47      217.45      3.43 o 
   2   0   8       33.63       31.38      1.63 o 
   3   0   8       91.83       91.51      2.01 o 
   4   0   8       45.35       42.04      1.09 o 
   5   0   8       83.82       77.98      1.53 o 
   6   0   8      206.12      205.08      2.62 o 
  -7   1   8        0.23        0.24      0.14 o 
  -6   1   8       25.73       26.72      0.98 o 
  -5   1   8      125.39      126.40      2.23 o 
  -4   1   8      176.97      180.96      2.34 o 
  -3   1   8        6.18        6.53      0.42 o 
  -2   1   8      136.27      128.56      2.47 o 
  -1   1   8        3.30        3.91      0.42 o 
   0   1   8      289.57      288.97      5.99 o 
   1   1   8        2.43        3.08      0.61 o 
   2   1   8        1.96        1.85      0.50 o 
   3   1   8       27.19       27.04      1.04 o 
   4   1   8      419.86      423.70      4.32 o 
   5   1   8       61.69       61.71      2.07 o 
   6   1   8       21.65       23.97      3.82 o 
  -7   2   8      138.42      136.97      3.29 o 
  -6   2   8      141.32      142.26      2.52 o 
  -5   2   8       33.79       29.88      1.12 o 
  -4   2   8      146.22      137.84      2.75 o 
  -3   2   8      100.12       97.39      1.88 o 
  -2   2   8      274.30      266.02      2.52 o 
  -1   2   8        2.55        3.52      0.59 o 
   0   2   8       14.41       12.71      0.85 o 
   1   2   8      300.84      289.03      4.06 o 
   2   2   8      454.38      454.05     10.55 o 
   3   2   8       47.80       48.44      1.73 o 
   4   2   8       19.77       19.94      1.51 o 
   5   2   8      165.50      167.82      7.47 o 
  -7   3   8       52.58       55.72      2.93 o 
  -6   3   8       22.89       25.52      1.37 o 
  -5   3   8      103.08      100.21      2.04 o 
  -4   3   8      107.99      108.55      1.70 o 
  -3   3   8       33.88       33.21      0.92 o 
  -2   3   8       55.50       53.25      1.17 o 
  -1   3   8      132.83      137.69      3.32 o 
   0   3   8      162.47      168.80      8.77 o 
   1   3   8        0.04        0.70      0.79 o 
   2   3   8       30.07       30.80      1.39 o 
   3   3   8      380.34      376.14      6.61 o 
   4   3   8       53.93       53.44      1.62 o 
   5   3   8       20.41       20.82      1.07 o 
  -7   4   8       85.77       87.96      2.64 o 
  -6   4   8       39.42       39.80      2.26 o 
  -5   4   8       10.75       10.89      2.21 o 
  -4   4   8      166.72      169.85      2.18 o 
  -3   4   8       66.81       67.74      1.42 o 
  -2   4   8       77.19       71.87      1.39 o 
  -1   4   8       27.85       27.53      0.86 o 
   0   4   8       50.30       51.51      3.08 o 
   1   4   8      148.51      153.86      6.03 o 
   2   4   8      101.82      100.83      2.11 o 
   3   4   8       12.38       12.93      0.79 o 
   4   4   8       46.52       48.00      1.60 o 
  -7   5   8       23.14       26.37      1.46 o 
  -6   5   8      311.23      315.21      9.25 o 
  -5   5   8      134.05      137.71      3.17 o 
  -4   5   8       26.98       25.70      1.04 o 
  -3   5   8        4.75        5.50      0.40 o 
  -2   5   8        1.57        3.28      0.43 o 
  -1   5   8       57.56       58.98      1.31 o 
   0   5   8       31.85       35.16      1.64 o 
   1   5   8       68.42       66.96      2.16 o 
   2   5   8      133.74      146.14      4.46 o 
   3   5   8      126.47      128.26      2.59 o 
  -6   6   8        5.49        4.89      0.67 o 
  -5   6   8       38.11       41.41      1.76 o 
  -4   6   8       42.07       41.89      1.38 o 
  -3   6   8      123.59      120.93      1.92 o 
  -2   6   8       21.45       22.36      0.82 o 
  -1   6   8       69.24       67.51      1.45 o 
   0   6   8       94.19       95.93      3.02 o 
   1   6   8        0.67        0.76      0.32 o 
  -5   7   8      210.38      206.59      4.04 o 
  -4   7   8       32.50       31.58      3.07 o 
  -3   7   8       15.50       16.65      0.76 o 
  -2   7   8       99.38      102.60      2.18 o 
  -1   7   8       12.16       11.72      0.75 o 
   0  -6   9        4.71        4.87      0.61 o 
   1  -6   9       19.98       18.55      0.94 o 
   2  -6   9        2.72        3.05      0.36 o 
   3  -6   9       26.19       25.53      1.01 o 
   4  -6   9       57.59       58.69      1.49 o 
  -2  -5   9       25.36       23.18      1.09 o 
  -1  -5   9       25.09       29.10      1.17 o 
   0  -5   9       50.21       51.23      1.89 o 
   1  -5   9       81.36       81.54      2.49 o 
   2  -5   9      241.80      236.33      2.96 o 
   3  -5   9        7.24        6.88      0.50 o 
   4  -5   9       83.44       89.47      1.79 o 
   5  -5   9       58.12       56.31      1.65 o 
  -3  -4   9        3.11        4.64      0.51 o 
  -2  -4   9        2.36        2.55      0.34 o 
  -1  -4   9       40.02       42.66      1.66 o 
   0  -4   9       27.00       27.39      1.23 o 
   1  -4   9       19.14       18.43      0.73 o 
   2  -4   9       38.24       36.28      1.23 o 
   3  -4   9       18.50       19.07      0.79 o 
   4  -4   9      129.12      127.91      2.43 o 
   5  -4   9        7.33        6.82      0.57 o 
   6  -4   9        3.08        3.13      0.51 o 
  -4  -3   9      108.86      111.09      4.10 o 
  -3  -3   9       86.41       89.38      2.51 o 
  -2  -3   9        3.12        3.57      0.53 o 
  -1  -3   9       96.62       90.08      2.33 o 
   0  -3   9       68.51       70.99      1.72 o 
   1  -3   9       91.28       87.69      2.00 o 
   2  -3   9       70.61       70.26      1.71 o 
   3  -3   9      136.96      137.29      2.51 o 
   4  -3   9       44.44       48.01      1.27 o 
   5  -3   9       96.18      100.62      1.85 o 
   6  -3   9        1.67        0.89      0.23 o 
  -5  -2   9       36.98       46.79      1.95 o 
  -4  -2   9        3.88        3.68      0.57 o 
  -3  -2   9       35.55       32.79      1.50 o 
  -2  -2   9      231.33      242.41      3.92 o 
  -1  -2   9       38.87       37.44      1.05 o 
   0  -2   9        3.83        3.85      0.33 o 
   1  -2   9       60.92       58.37      1.55 o 
   2  -2   9      210.11      202.15      2.89 o 
   3  -2   9      165.44      173.38      5.09 o 
   4  -2   9       14.97       15.29      1.47 o 
   5  -2   9       16.65       18.00      0.93 o 
   6  -2   9       26.55       27.97      1.00 o 
  -5  -1   9       16.69       17.79      1.26 o 
  -4  -1   9       63.29       66.68      2.22 o 
  -3  -1   9        8.99        8.49      0.61 o 
  -2  -1   9        1.17        1.02      0.30 o 
  -1  -1   9      103.49      100.59      1.68 o 
   0  -1   9      519.04      509.18      3.65 o 
   1  -1   9      314.98      310.22      5.07 o 
   2  -1   9        1.30        2.40      0.93 o 
   3  -1   9       32.38       33.46      1.43 o 
   4  -1   9       47.99       48.11      1.50 o 
   5  -1   9      129.17      126.99      2.57 o 
   6  -1   9       54.40       50.50      1.35 o 
  -6   0   9       39.27       39.33      1.83 o 
  -5   0   9       51.57       54.93      2.06 o 
  -4   0   9       52.49       55.72      1.60 o 
  -3   0   9      332.75      319.98      6.37 o 
  -2   0   9      167.35      159.01      3.30 o 
  -1   0   9        7.27        8.18      0.49 o 
   0   0   9       38.57       39.09      1.50 o 
   1   0   9       86.37       86.91      2.34 o 
   2   0   9       18.44       20.21      1.13 o 
   3   0   9       84.62       90.26      2.41 o 
   4   0   9       88.20       88.39      1.84 o 
   5   0   9       76.35       76.58      1.77 o 
  -6   1   9        0.32        0.56      0.17 o 
  -5   1   9       12.71       12.75      0.68 o 
  -4   1   9      219.67      206.03      3.53 o 
  -3   1   9       28.19       28.02      1.38 o 
  -2   1   9        3.89        4.10      0.47 o 
  -1   1   9       95.67       95.58      2.66 o 
   0   1   9       12.72       14.34      0.76 o 
   1   1   9      289.71      281.15      9.16 o 
   2   1   9      183.43      179.09      5.67 o 
   3   1   9       15.34       17.43      1.10 o 
   4   1   9       37.24       40.52      1.72 o 
   5   1   9       45.05       44.40      1.85 o 
  -6   2   9        1.15        1.76      0.31 o 
  -5   2   9       40.56       39.68      1.38 o 
  -4   2   9      458.42      445.02      4.48 o 
  -3   2   9       92.20       92.40      3.06 o 
  -2   2   9       19.67       19.12      1.11 o 
  -1   2   9       19.52       18.05      1.06 o 
   0   2   9       22.16       20.36      1.13 o 
   1   2   9       27.59       26.73      1.81 o 
   2   2   9       72.64       75.14      3.94 o 
   3   2   9        0.16        0.15      0.22 o 
   4   2   9       72.03       74.17      2.35 o 
  -6   3   9       29.31       31.15      1.73 o 
  -5   3   9      252.80      247.99      3.42 o 
  -4   3   9       15.21       15.78      0.85 o 
  -3   3   9       13.17       11.50      0.83 o 
  -2   3   9      160.17      157.74      2.36 o 
  -1   3   9      158.79      157.84      6.86 o 
   0   3   9       35.41       37.53      1.57 o 
   1   3   9       49.54       46.72      1.81 o 
   2   3   9       96.67       96.02      2.61 o 
   3   3   9      561.20      555.04      6.51 o 
  -6   4   9       29.26       31.80      1.64 o 
  -5   4   9       75.02       77.62      3.25 o 
  -4   4   9       24.76       24.46      1.04 o 
  -3   4   9        1.09        0.91      0.22 o 
  -2   4   9       84.99       84.87      1.60 o 
  -1   4   9       94.16       94.31      2.50 o 
   0   4   9      113.35      113.62      2.79 o 
   1   4   9        2.71        4.11      0.70 o 
   2   4   9        0.08        0.52      0.39 o 
  -5   5   9        7.74        7.83      0.90 o 
  -4   5   9       23.94       20.95      1.02 o 
  -3   5   9      142.47      144.93      2.50 o 
  -2   5   9       62.55       62.92      1.42 o 
  -1   5   9       32.56       32.50      1.48 o 
   0   5   9        9.72        9.63      0.83 o 
   1   5   9        3.70        3.38      0.49 o 
  -4   6   9      149.89      150.22      3.31 o 
  -3   6   9       21.78       21.47      1.03 o 
  -2   6   9       18.07       19.79      0.82 o 
  -1   6   9      196.06      210.83      3.90 o 
   1  -5  10       37.49       36.67      1.44 o 
   2  -5  10       44.30       44.18      1.57 o 
   3  -5  10        0.55        0.43      0.22 o 
  -1  -4  10        0.16        0.78      0.35 o 
   0  -4  10      114.47      124.34      2.38 o 
   1  -4  10      115.24      116.74      2.39 o 
   2  -4  10      167.63      160.08      3.51 o 
   3  -4  10        0.14        0.19      0.23 o 
   4  -4  10       19.34       22.23      1.34 o 
  -3  -3  10        1.50        3.77      1.00 o 
  -2  -3  10       15.62       20.03      1.00 o 
  -1  -3  10       40.34       43.52      1.42 o 
   0  -3  10       67.03       66.05      1.49 o 
   1  -3  10       75.67       70.52      3.97 o 
   2  -3  10       49.39       46.38      1.49 o 
   3  -3  10        5.57        5.84      0.54 o 
   4  -3  10       35.50       33.97      1.72 o 
  -3  -2  10       97.57       98.36      3.81 o 
  -2  -2  10      171.19      174.89      2.90 o 
  -1  -2  10        2.50        2.02      0.32 o 
   0  -2  10        0.98        0.72      0.35 o 
   1  -2  10      451.13      453.25      5.57 o 
   2  -2  10       60.89       59.60      1.70 o 
   3  -2  10       27.35       26.19      1.13 o 
   4  -2  10        0.24        0.17      0.28 o 
  -4  -1  10       21.99       22.98      1.13 o 
  -3  -1  10        0.16        0.28      0.15 o 
  -2  -1  10       84.91       77.11      1.94 o 
  -1  -1  10       88.19       93.87      1.71 o 
   0  -1  10      196.10      200.26      4.28 o 
   1  -1  10        4.58        5.27      0.57 o 
   2  -1  10        1.74        1.50      0.30 o 
   3  -1  10      331.92      338.03     12.77 o 
   4  -1  10       99.89      106.65      2.83 o 
  -5   0  10       43.90       40.80      1.52 o 
  -4   0  10       14.32       16.33      0.93 o 
  -3   0  10        6.86        6.78      0.66 o 
  -2   0  10       61.04       60.45      1.67 o 
  -1   0  10       48.28       51.48      1.50 o 
   0   0  10       74.75       78.39      1.87 o 
   1   0  10       90.27       90.12      2.95 o 
   2   0  10        5.05        4.82      0.64 o 
   3   0  10       32.95       33.70      1.61 o 
   4   0  10       36.11       38.45      1.72 o 
  -5   1  10       19.35       24.36      1.40 o 
  -4   1  10        5.72        6.11      0.70 o 
  -3   1  10       57.52       56.28      2.03 o 
  -2   1  10      111.60      110.61      3.90 o 
  -1   1  10      409.99      415.85      5.43 o 
   0   1  10        0.01        0.00      0.14 o 
   1   1  10        1.61        1.76      0.39 o 
   2   1  10      145.63      146.00      3.31 o 
   3   1  10       20.80       23.06      1.36 o 
   4   1  10       27.99       29.32      1.55 o 
  -5   2  10       59.16       58.06      1.77 o 
  -4   2  10       89.91       86.01      2.55 o 
  -3   2  10       85.06       85.03      2.48 o 
  -2   2  10       18.24       16.49      1.10 o 
  -1   2  10      191.64      192.27      3.69 o 
   0   2  10      261.11      264.40     13.37 o 
   1   2  10      125.64      130.79      5.34 o 
   2   2  10      157.67      163.56      5.05 o 
   3   2  10        6.86        7.65      1.08 o 
  -5   3  10        0.92        0.64      0.20 o 
  -4   3  10       49.86       51.27      1.61 o 
  -3   3  10      133.60      131.96      3.05 o 
  -2   3  10       95.72       94.23      2.58 o 
  -1   3  10        0.03        1.21      0.73 o 
   0   3  10       50.58       51.85      1.95 o 
   1   3  10        2.70        2.58      0.47 o 
   2   3  10        0.44        1.07      0.33 o 
  -4   4  10        0.97        0.73      0.16 o 
  -3   4  10       21.50       23.12      1.10 o 
  -2   4  10       48.52       46.92      1.83 o 
  -1   4  10       23.05       25.20      1.37 o 
   0   4  10        7.04        7.53      1.15 o 
   1   4  10      420.69      428.61     13.46 o 
  -2   5  10        6.03        5.90      0.52 o 
   0  -3  11       11.22       10.84      0.78 o 
   1  -3  11        0.72        0.79      0.26 o 
  -1  -2  11       25.59       30.00      1.57 o 
   0  -2  11        0.08        0.63      0.25 o 
   1  -2  11       91.85       88.36      2.17 o 
   2  -2  11        2.03        2.62      0.40 o 
  -2  -1  11        0.63        0.29      0.41 o 
  -1  -1  11       17.46       16.36      0.92 o 
   0  -1  11        0.15        1.17      0.31 o 
   1  -1  11       30.29       30.66      1.28 o 
   2  -1  11       87.95       91.48      2.20 o 
  -3   0  11        0.01        0.42      0.35 o 
  -2   0  11       49.69       46.30      2.88 o 
  -1   0  11        2.54        2.56      0.43 o 
   0   0  11       88.12       93.24      2.17 o 
   1   0  11       17.67       20.94      1.05 o 
   2   0  11        6.02        6.25      0.58 o 
  -3   1  11       31.05       35.91      1.73 o 
  -2   1  11       17.70       21.22      1.29 o 
  -1   1  11        5.03        7.13      0.78 o 
   0   1  11       10.54       10.33      0.91 o 
   1   1  11       36.64       36.93      1.39 o 
  -2   2  11        0.21        0.16      0.26 o 
  -1   2  11      163.76      164.85      4.94 o 
   0   2  11       87.08       89.06      6.93 o 
                                                 
